# Supplementary material for: Actionable Genes and Carcinogenic Pathways for Gastric Cancer in Latinos
Source: Cancer Med. 2025 Sep 9;14(17):e71216. doi: 10.1002/cam4.71216 (PMC12420367; doi:10.1002/cam4.71216)
Supplement: Supplementary file 1 — Appendix S1: cam471216‐sup‐0001‐AppendixS1.zip. [file CAM4-14-e71216-s001.zip]

Archive with 4 entries (4 files):
- cam471216-sup-0001-DataS1@Supplementary File A_New.xlsx
- cam471216-sup-0002-DataS2@Supplementary FIle B_New.xlsx
- cam471216-sup-0003-DataS3@Supplementary File C_New.xlsx
- cam471216-sup-0004-Supinfo1@Supplementary Methodology.docx
