# Supplementary material for: Actionable Genes and Carcinogenic Pathways for Gastric Cancer in Latinos
Source: Cancer Med. 2025 Sep 9;14(17):e71216. doi: 10.1002/cam4.71216 (PMC12420367; doi:10.1002/cam4.71216)
Supplement: Supplementary file 1 — Appendix S1: cam471216‐sup‐0001‐AppendixS1.zip. [file CAM4-14-e71216-s001.zip › cam471216-sup-0001-DataS1@Supplementary File A_New.xlsx]

## Sheet: Mutational Frequency Hypermutat
Table 1: Muational Frequencies for PRH Hypermutated Gastric Cancer Cases
Test	Mutated_cases	Total_profiled	Frequency (%)
KMT2C	7	10	70
LRP1B	7	10	70
KMT2A	5	10	50
KMT2D	5	10	50
PMS1	5	10	50
TP53	5	10	50
HNF1A	4	10	40
MSH6	4	10	40
NTRK3	4	10	40
PBRM1	4	10	40
PRKDC	4	10	40
ROS1	4	10	40
SPEN	4	10	40
UBR5	4	10	40
AR	3	10	30
BCORL1	3	10	30
BRCA2	3	10	30
CDH1	3	10	30
CIC	3	10	30
CREBBP	3	10	30
CTCF	3	10	30
EP300	3	10	30
ERBB4	3	10	30
ERCC5	3	10	30
FANCG	3	10	30
FOXL2	3	10	30
KDR	3	10	30
NCOA2	3	10	30
PALB2	3	10	30
PIK3R1	3	10	30
PRF1	3	10	30
PTCH1	3	10	30
RNF43	3	10	30
RPL22	3	10	30
SLC34A2	3	10	30
TNFAIP3	3	10	30
ZNF521	3	10	30
ABL1	2	10	20
ABL2	2	10	20
APC	2	10	20
ARID2	2	10	20
ATIC	2	10	20
ATR	2	10	20
AURKB	2	10	20
BCL11B	2	10	20
BCL9	2	10	20
BLM	2	10	20
BRD3	2	10	20
BRIP1	2	10	20
CASP8	2	10	20
CDX2	2	10	20
CTNNA1	2	10	20
CTNNB1	2	10	20
DAXX	2	10	20
DNMT3A	2	10	20
ESR1	2	10	20
EXT1	2	10	20
FANCD2	2	10	20
FBXW7	2	10	20
FGF4	2	10	20
FGFR1	2	10	20
FLCN	2	10	20
FLT1	2	10	20
FUBP1	2	10	20
GRIN2A	2	10	20
IKBKE	2	10	20
JAK1	2	10	20
JAK3	2	10	20
JUN	2	10	20
KDM5C	2	10	20
KRAS	2	10	20
MAF	2	10	20
MAP3K1	2	10	20
MET	2	10	20
MLH1	2	10	20
MN1	2	10	20
MUTYH	2	10	20
NF2	2	10	20
NR4A3	2	10	20
NSD1	2	10	20
NUP214	2	10	20
PAX5	2	10	20
PIK3CA	2	10	20
PIK3CG	2	10	20
PLAG1	2	10	20
PML	2	10	20
POLE	2	10	20
RET	2	10	20
RUNx1T1	2	10	20
SF3B1	2	10	20
SH2B3	2	10	20
SMAD4	2	10	20
SMARCA4	2	10	20
SPECC1	2	10	20
SRGAP3	2	10	20
TET2	2	10	20
ZNF217	2	10	20
ACSL3	1	10	10
AKT1	1	10	10
AKT3	1	10	10
ALK	1	10	10
AMER1	1	10	10
ATM	1	10	10
ATP1A1	1	10	10
BAP1	1	10	10
BARD1	1	10	10
BCL2	1	10	10
BCOR	1	10	10
BRAF	1	10	10
BRCA1	1	10	10
CARD11	1	10	10
CBFB	1	10	10
CCND1	1	10	10
CDC73	1	10	10
CDH11	1	10	10
CDKN2A	1	10	10
CDKN2B	1	10	10
CEBPA	1	10	10
CREB3L2	1	10	10
CRTC3	1	10	10
CYLD	1	10	10
DDX6	1	10	10
EGFR	1	10	10
ELK4	1	10	10
EPHA3	1	10	10
EPHA5	1	10	10
EPHB1	1	10	10
ERBB2	1	10	10
ERBB3	1	10	10
ERC1	1	10	10
ERG	1	10	10
ETV5	1	10	10
EZH2	1	10	10
FANCA	1	10	10
FCRL4	1	10	10
FGF10	1	10	10
FGF3	1	10	10
FGFR2	1	10	10
FH	1	10	10
FOXO1	1	10	10
FOXO3	1	10	10
FUS	1	10	10
GID4	1	10	10
GMPS	1	10	10
HIST1H3B	1	10	10
IKZF1	1	10	10
IL7R	1	10	10
INHBA	1	10	10
JAZF1	1	10	10
KAT6A	1	10	10
KEAP1	1	10	10
KLF4	1	10	10
MAP2K2	1	10	10
MAP2K4	1	10	10
MECOM	1	10	10
MEN1	1	10	10
MITF	1	10	10
MPL	1	10	10
MRE11	1	10	10
MSI2	1	10	10
MYD88	1	10	10
NCOA4	1	10	10
NUP98	1	10	10
PAX8	1	10	10
PBX1	1	10	10
PCM1	1	10	10
PDCD1	1	10	10
PDGFRA	1	10	10
PER1	1	10	10
PTEN	1	10	10
RAD21	1	10	10
RAF1	1	10	10
RICTOR	1	10	10
RPN1	1	10	10
SDHD	1	10	10
SETBP1	1	10	10
SETD2	1	10	10
SMARCB1	1	10	10
SMARCE1	1	10	10
SMO	1	10	10
SOX2	1	10	10
SPOP	1	10	10
SRC	1	10	10
TGFBR2	1	10	10
THRAP3	1	10	10
TOP1	1	10	10
TPM3	1	10	10
TRRAP	1	10	10
TSC2	1	10	10
WISP3	1	10	10
WRN	1	10	10
XPO1	1	10	10
ZNF703	1	10	10
ACKR3	0	10	0
ACSL6	0	10	0
AFF1	0	10	0
AKT2	0	10	0
ARAF	0	10	0
ARFRP1	0	10	0
ATF1	0	10	0
BCL2L11	0	10	0
BCL2L2	0	10	0
BCL6	0	10	0
BMPR1A	0	10	0
BTG1	0	10	0
CALR	0	10	0
CBL	0	10	0
CCDC6	0	10	0
CCND2	0	10	0
CCND3	0	10	0
CD274	0	10	0
CD74	0	10	0
CD79B	0	10	0
CDK12	0	10	0
CDK4	0	10	0
CDK6	0	10	0
CDKN1B	0	10	0
CDKN2C	0	10	0
CHEK1	0	10	0
CHEK2	0	10	0
CHIC2	0	10	0
CNBP	0	10	0
COX6C	0	10	0
CRKL	0	10	0
CSF1R	0	10	0
CTLA4	0	10	0
DDB2	0	10	0
DDIT3	0	10	0
DDR2	0	10	0
DICER1	0	10	0
ECT2L	0	10	0
EIF4A2	0	10	0
ERCC1	0	10	0
ERCC2	0	10	0
ERCC3	0	10	0
ETV1	0	10	0
ETV4	0	10	0
ETV6	0	10	0
EWSR1	0	10	0
EXT2	0	10	0
EZR	0	10	0
FAM46C	0	10	0
FANCC	0	10	0
FANCF	0	10	0
FANCL	0	10	0
FAS	0	10	0
FBXO11	0	10	0
FGF14	0	10	0
FGF19	0	10	0
FGF23	0	10	0
FGF6	0	10	0
FGFR3	0	10	0
FGFR4	0	10	0
FHIT	0	10	0
FOXA1	0	10	0
FOXO4	0	10	0
FOXP1	0	10	0
GATA2	0	10	0
GATA3	0	10	0
GNA11	0	10	0
GNA13	0	10	0
GNAQ	0	10	0
GNAS	0	10	0
GPC3	0	10	0
GSK3B	0	10	0
H3F3A	0	10	0
H3F3B	0	10	0
HEY1	0	10	0
HIST1H4I	0	10	0
HLF	0	10	0
HOXA11	0	10	0
HOXA13	0	10	0
HOXA9	0	10	0
HOXD13	0	10	0
HRAS	0	10	0
HSP90AA1	0	10	0
HSP90AB1	0	10	0
IDH1	0	10	0
IDH2	0	10	0
IGF1R	0	10	0
IRF4	0	10	0
ITK	0	10	0
KCNJ5	0	10	0
KDM6A	0	10	0
KDSR	0	10	0
KIT	0	10	0
KLHL6	0	10	0
KLK2	0	10	0
LCK	0	10	0
LHFPL6	0	10	0
LPP	0	10	0
MAFB	0	10	0
MAML2	0	10	0
MAP2K1	0	10	0
MAX	0	10	0
MCL1	0	10	0
MDM2	0	10	0
MDM4	0	10	0
MDS2	0	10	0
MLLT11	0	10	0
MSH2	0	10	0
MTCP1	0	10	0
MTOR	0	10	0
MYC	0	10	0
MYCL	0	10	0
MYCN	0	10	0
NBN	0	10	0
NDRG1	0	10	0
NFIB	0	10	0
NFKBIA	0	10	0
NKX2-1	0	10	0
NRAS	0	10	0
NSD3	0	10	0
NT5C2	0	10	0
NTRK2	0	10	0
NUP93	0	10	0
NUTM1	0	10	0
OLIG2	0	10	0
P2RY8	0	10	0
PAFAH1B2	0	10	0
PAX3	0	10	0
PDCD1LG2	0	10	0
PDGFB	0	10	0
PDGFRB	0	10	0
PDK1	0	10	0
PHOX2B	0	10	0
PIM1	0	10	0
PMS2	0	10	0
POT1	0	10	0
POU2AF1	0	10	0
PPARG	0	10	0
PPP2R1A	0	10	0
PRCC	0	10	0
PRDM1	0	10	0
PRKAR1A	0	10	0
PRRX1	0	10	0
RAD51	0	10	0
RAD51B	0	10	0
RHOH	0	10	0
RPL10	0	10	0
RPL5	0	10	0
SBDS	0	10	0
SDC4	0	10	0
SDHAF2	0	10	0
SDHB	0	10	0
SDHC	0	10	0
SMAD2	0	10	0
SOCS1	0	10	0
SOX10	0	10	0
SRSF2	0	10	0
SRSF3	0	10	0
STAT3	0	10	0
STIL	0	10	0
STK11	0	10	0
SUFU	0	10	0
SYK	0	10	0
TAF15	0	10	0
TAL2	0	10	0
TCEA1	0	10	0
TCF7L2	0	10	0
TFG	0	10	0
TFRC	0	10	0
TNFRSF14	0	10	0
TPM4	0	10	0
TRIM27	0	10	0
TSC1	0	10	0
U2AF1	0	10	0
USP6	0	10	0
VHL	0	10	0
VTI1A	0	10	0
WDCP	0	10	0
WT1	0	10	0
WWTR1	0	10	0
XPA	0	10	0
XPC	0	10	0
YWHAE	0	10	0
ZBTB16	0	10	0
ZNF331	0	10	0
ZNF384	0	10	0
ARID1A	5	9	55.6
IRS2	3	9	33.3
KDM5A	3	9	33.3
NSD2	3	9	33.3
CACNA1D	2	9	22.2
FLT4	2	9	22.2
KIF5B	2	9	22.2
MYH9	2	9	22.2
STAT5B	2	9	22.2
TET1	2	9	22.2
ATRX	1	9	11.1
AXIN1	1	9	11.1
BRD4	1	9	11.1
BTK	1	9	11.1
CCNE1	1	9	11.1
CDK8	1	9	11.1
CYP2D6	1	9	11.1
EBF1	1	9	11.1
FIP1L1	1	9	11.1
GATA1	1	9	11.1
KAT6B	1	9	11.1
MLLT3	1	9	11.1
RARA	1	9	11.1
TFE3	1	9	11.1
AFDN	0	9	0
CARS	0	9	0
CNOT3	0	9	0
ERCC4	0	9	0
FLI1	0	9	0
MLF1	0	9	0
MUC1	0	9	0
NFE2L2	0	9	0
NTRK1	0	9	0
PHF6	0	9	0
RUNX1	0	9	0
SFPQ	0	9	0
TFEB	0	9	0
NFKB2	3	8	37.5
NF1	2	8	25
NIN	2	8	25
SNX29	2	8	25
TAL1	2	8	25
BUB1B	1	8	12.5
EMSY	1	8	12.5
FNBP1	1	8	12.5
JAK2	1	8	12.5
MYH11	1	8	12.5
RAD50	1	8	12.5
SS18	1	8	12.5
SUZ12	1	8	12.5
TLX3	1	8	12.5
BCL10	0	8	0
BCL11A	0	8	0
CREB1	0	8	0
CREB3L1	0	8	0
FANCE	0	8	0
MEF2B	0	8	0
PAX7	0	8	0
STAT4	0	8	0
VEGFA	0	8	0
CRTC1	4	7	57.1
CD79A	3	7	42.9
CSF3R	3	7	42.9
NOTCH1	2	7	28.6
ARHGEF12	1	7	14.3
ASXL1	1	7	14.3
CBFA2T3	1	7	14.3
HOOK3	1	7	14.3
TCF3	1	7	14.3
CBLB	0	7	0
FGFR1OP	0	7	0
FLT3	0	7	0
HMGA2	0	7	0
MLLT10	0	7	0
PDE4DIP	0	7	0
PTPRC	0	7	0
WAS	0	7	0
CLTCL1	2	6	33.3
EML4	1	6	16.7
HGF	1	6	16.7
NONO	1	6	16.7
RB1	1	6	16.7
RECQL4	1	6	16.7
REL	1	6	16.7
ARNT	0	6	0
C15orf65	0	6	0
LIFR	0	6	0
NOTCH2	0	6	0
AXL	4	5	80
AFF3	2	5	40
TRAF7	1	5	20
NPM1	0	5	0
PAK3	0	5	0
RMI2	0	5	0
TSHR	0	5	0
ADGRA2	2	4	50
KIAA1549	2	4	50
CIITA	1	4	25
DOT1L	1	4	25
RPTOR	1	4	25
BIRC3	0	4	0
CRLF2	0	4	0
FSTL3	0	4	0
LMO1	0	4	0
DEK	1	3	33.3
RAC1	1	3	33.3
BCL3	0	3	0
SET	0	3	0
MED12	1	2	50
PIK3R2	1	2	50
TERT	1	2	50
AURKA	0	2	0
CAMTA1	0	2	0
CHN1	0	2	0
GOPC	0	2	0
LMO2	0	2	0
PTPN11	0	2	0
STAG2	0	2	0

## Sheet: Copy Number Amplifications
Table 2: Copy Number Amplifications Detected in PRH Hypermutated Gastric Cancer Cases
Test	Mutated_cases	Total_profiled	Frequency (%)
ARNT	1	10	10
CDX2	1	10	10
FOXO1	1	10	10
MCL1	1	10	10
SMARCB1	1	10	10
ABL2	0	10	0
ACSL3	0	10	0
ACSL6	0	10	0
AFDN	0	10	0
AFF1	0	10	0
AFF3	0	10	0
AKT2	0	10	0
AKT3	0	10	0
ALK	0	10	0
APC	0	10	0
ARID1A	0	10	0
ARID2	0	10	0
ATF1	0	10	0
ATIC	0	10	0
ATM	0	10	0
ATP1A1	0	10	0
ATR	0	10	0
AURKB	0	10	0
BAP1	0	10	0
BARD1	0	10	0
BCL11A	0	10	0
BCL2L11	0	10	0
BCL3	0	10	0
BCL6	0	10	0
BCL9	0	10	0
BLM	0	10	0
BMPR1A	0	10	0
BRAF	0	10	0
BRCA1	0	10	0
BRCA2	0	10	0
BRIP1	0	10	0
CACNA1D	0	10	0
CALR	0	10	0
CAMTA1	0	10	0
CARD11	0	10	0
CASP8	0	10	0
CBFB	0	10	0
CBL	0	10	0
CCDC6	0	10	0
CCND1	0	10	0
CCND2	0	10	0
CCND3	0	10	0
CD274	0	10	0
CD74	0	10	0
CD79A	0	10	0
CDC73	0	10	0
CDH11	0	10	0
CDK4	0	10	0
CDK6	0	10	0
CDKN1B	0	10	0
CDKN2A	0	10	0
CHEK1	0	10	0
CHEK2	0	10	0
CHIC2	0	10	0
CIC	0	10	0
CLTCL1	0	10	0
CNBP	0	10	0
CREB3L2	0	10	0
CREBBP	0	10	0
CRKL	0	10	0
CRTC3	0	10	0
CSF1R	0	10	0
CTCF	0	10	0
CTNNA1	0	10	0
CTNNB1	0	10	0
CYLD	0	10	0
DAXX	0	10	0
DDR2	0	10	0
DDX6	0	10	0
DEK	0	10	0
DICER1	0	10	0
ECT2L	0	10	0
EGFR	0	10	0
ELK4	0	10	0
EP300	0	10	0
EPHA3	0	10	0
ERBB2	0	10	0
ERBB3	0	10	0
ERBB4	0	10	0
ERCC2	0	10	0
ERCC3	0	10	0
ERG	0	10	0
ESR1	0	10	0
ETV1	0	10	0
ETV5	0	10	0
ETV6	0	10	0
EWSR1	0	10	0
EXT1	0	10	0
EXT2	0	10	0
EZH2	0	10	0
EZR	0	10	0
FANCA	0	10	0
FANCC	0	10	0
FANCD2	0	10	0
FANCE	0	10	0
FANCG	0	10	0
FANCL	0	10	0
FAS	0	10	0
FBXW7	0	10	0
FCRL4	0	10	0
FGF10	0	10	0
FGF19	0	10	0
FGF23	0	10	0
FGF3	0	10	0
FGF4	0	10	0
FGFR1	0	10	0
FGFR1OP	0	10	0
FGFR2	0	10	0
FGFR3	0	10	0
FGFR4	0	10	0
FH	0	10	0
FHIT	0	10	0
FLCN	0	10	0
FLT1	0	10	0
FNBP1	0	10	0
FOXA1	0	10	0
FOXP1	0	10	0
FUBP1	0	10	0
FUS	0	10	0
GATA3	0	10	0
GID4	0	10	0
GMPS	0	10	0
GNA13	0	10	0
GNAQ	0	10	0
GNAS	0	10	0
GRIN2A	0	10	0
H3F3A	0	10	0
H3F3B	0	10	0
HSP90AA1	0	10	0
HSP90AB1	0	10	0
IDH1	0	10	0
IDH2	0	10	0
IGF1R	0	10	0
IKZF1	0	10	0
IL7R	0	10	0
IRF4	0	10	0
ITK	0	10	0
JAK1	0	10	0
JAK3	0	10	0
JAZF1	0	10	0
KDR	0	10	0
KEAP1	0	10	0
KIAA1549	0	10	0
KIT	0	10	0
KLHL6	0	10	0
KMT2A	0	10	0
KMT2C	0	10	0
KMT2D	0	10	0
KRAS	0	10	0
LCK	0	10	0
LHFPL6	0	10	0
LIFR	0	10	0
LPP	0	10	0
LRP1B	0	10	0
MAF	0	10	0
MAML2	0	10	0
MAP2K1	0	10	0
MAP2K2	0	10	0
MAP2K4	0	10	0
MAP3K1	0	10	0
MDM2	0	10	0
MDM4	0	10	0
MDS2	0	10	0
MEF2B	0	10	0
MEN1	0	10	0
MET	0	10	0
MITF	0	10	0
MLH1	0	10	0
MLLT3	0	10	0
MRE11	0	10	0
MSH2	0	10	0
MSH6	0	10	0
MSI2	0	10	0
MTOR	0	10	0
MYB	0	10	0
MYC	0	10	0
MYCN	0	10	0
MYD88	0	10	0
NCOA2	0	10	0
NF1	0	10	0
NF2	0	10	0
NFE2L2	0	10	0
NFIB	0	10	0
NFKB2	0	10	0
NFKBIA	0	10	0
NIN	0	10	0
NOTCH2	0	10	0
NPM1	0	10	0
NR4A3	0	10	0
NSD1	0	10	0
NTRK2	0	10	0
NTRK3	0	10	0
NUP214	0	10	0
NUP93	0	10	0
NUP98	0	10	0
NUTM1	0	10	0
PALB2	0	10	0
PAX3	0	10	0
PAX5	0	10	0
PBRM1	0	10	0
PBX1	0	10	0
PCM1	0	10	0
PDCD1	0	10	0
PDCD1LG2	0	10	0
PDGFRA	0	10	0
PDGFRB	0	10	0
PER1	0	10	0
PIK3CA	0	10	0
PIK3R1	0	10	0
PIM1	0	10	0
PMS2	0	10	0
POLE	0	10	0
POT1	0	10	0
POU2AF1	0	10	0
PPARG	0	10	0
PRCC	0	10	0
PRDM1	0	10	0
PRKAR1A	0	10	0
PRRX1	0	10	0
PTCH1	0	10	0
PTEN	0	10	0
PTPN11	0	10	0
RAC1	0	10	0
RAF1	0	10	0
RB1	0	10	0
RET	0	10	0
RICTOR	0	10	0
RNF43	0	10	0
ROS1	0	10	0
RPL22	0	10	0
RPN1	0	10	0
RUNX1	0	10	0
RUNx1T1	0	10	0
SBDS	0	10	0
SDC4	0	10	0
SDHAF2	0	10	0
SDHB	0	10	0
SDHC	0	10	0
SDHD	0	10	0
SETBP1	0	10	0
SETD2	0	10	0
SF3B1	0	10	0
SLC34A2	0	10	0
SMAD2	0	10	0
SMAD4	0	10	0
SMARCE1	0	10	0
SMO	0	10	0
SNX29	0	10	0
SOX10	0	10	0
SPECC1	0	10	0
SPEN	0	10	0
SRGAP3	0	10	0
SRSF2	0	10	0
SRSF3	0	10	0
STAT3	0	10	0
STAT5B	0	10	0
STIL	0	10	0
STK11	0	10	0
SUFU	0	10	0
SYK	0	10	0
TAF15	0	10	0
TCF7L2	0	10	0
TFRC	0	10	0
TGFBR2	0	10	0
TNFAIP3	0	10	0
TNFRSF14	0	10	0
TOP1	0	10	0
TP53	0	10	0
TPM3	0	10	0
TPM4	0	10	0
TRIM27	0	10	0
TRRAP	0	10	0
TSC1	0	10	0
TSC2	0	10	0
TSHR	0	10	0
U2AF1	0	10	0
USP6	0	10	0
VTI1A	0	10	0
WDCP	0	10	0
WISP3	0	10	0
WRN	0	10	0
WT1	0	10	0
WWTR1	0	10	0
XPC	0	10	0
YWHAE	0	10	0
ZNF217	0	10	0
ZNF331	0	10	0
ZNF384	0	10	0
ZNF521	0	10	0
ASXL1	0	9	0
CARS	0	9	0
CDK8	0	9	0
EBF1	0	9	0
FLI1	0	9	0
FLT3	0	9	0
FLT4	0	9	0
MLF1	0	9	0
MLLT10	0	9	0
NTRK1	0	9	0
CCNE1	1	8	12.5
KIF5B	0	8	0
RAD50	0	8	0
SUZ12	0	8	0
TET1	0	8	0
HMGA2	0	7	0
HOOK3	0	7	0
JAK2	0	7	0
PTPRC	0	7	0
AURKA	0	3	0
AXL	0	3	0
CTLA4	0	3	0
HGF	0	3	0
PDK1	0	3	0
PIK3R2	0	3	0
VEGFA	0	3	0
VEGFB	0	3	0
XPO1	0	3	0

## Sheet: Gene Fusions
Table 3: Gene Fusions Identified in PRH Hypermutated Gastric Cancer Cases
Test	Mutated_cases	Total_profiled	Frequency (%)				Case Number	Gene	Result	Fusion
THADA	1	9	11.1				34	ZMIZ1	Unclassified	ZMIZ1:POLR3A|exon 4:exon 21|NotInFrame|20|0|chr10:80921890:+/chr10:79750925:-
ABL1	0	9	0				55	NLK	Unclassified	NLK:SSH2|exon 7:exon 10|NotInFrame|8|0|chr17:26499644:+/chr17:27994241:-
AKT3	0	9	0				55	SLC12A2	Unclassified	SLC12A2:CCDC192|exon 4:exon 3|NotInFrame|16|0|chr5:127450373:+/chr5:127089960:+
ALK	0	9	0				106	TIMM23	Unclassified	TIMM23:BMS1P4|exon 6:exon 10|NotInFrame|13|0|chr10:51606988:-/chr10:75473090:-
AR	0	9	0				120	ABHD17C	Unclassified	ABHD17C:MRPS11|exon 1:exon 3|InFrame|283|1|chr15:80988360:+/chr15:89015858:+
ARHGAP26	0	9	0				120	ACTN4	Unclassified	ACTN4:LGALS4|exon 1:exon 2|InFrame|11|0|chr19:39138547:+/chr19:39303159:-
AXL	0	9	0				120	ANK3	Unclassified	ANK3:SLC6A18|exon 1:exon 8|NotInFrame|9|0|chr10:62493021:-/chr5:1242822:+
BCR	0	9	0				120	ATAD2	Unclassified	ATAD2:TRIP11|exon 1:exon 17|NotInFrame|26|1|chr8:124408427:-/chr14:92442533:-
BRAF	0	9	0				120	ATXN2L	Unclassified	ATXN2L:KATNA1|exon 10:exon 3|NotInFrame|7|4|chr16:28842393:+/chr6:149954052:-
BRD3	0	9	0				120	BCL2L11	Unclassified	BCL2L11:CCDC93|exon 1:exon 2|NotInFrame|16|0|chr2:111878765:+/chr2:118766234:-
BRD4	0	9	0				120	CA5B	Unclassified	CA5B:IRF2|exon 1:exon 6|NotInFrame|68|0|chrX:15756475:+/chr4:185329429:-
EGFR	0	9	0				120	CA5B	Unclassified	CA5B:IRF2|exon 1:exon 7|NotInFrame|7|0|chrX:15756475:+/chr4:185320233:-
ERG	0	9	0				120	CD81	Unclassified	CD81:STIM1|exon 8:exon 12|NotInFrame|10|0|chr11:2418194:+/chr11:4112512:+
ESR1	0	9	0				120	DDX11	Unclassified	DDX11:MICU1|exon 1:exon 2|NotInFrame|14|0|chr12:31227025:+/chr10:74326552:-
ETV1	0	9	0				120	FAR1	Unclassified	FAR1:LUZP2|exon 1:exon 2|NotInFrame|9|0|chr11:13690353:+/chr11:24750715:+
ETV4	0	9	0				120	GNB1	Unclassified	GNB1:PHACTR4|exon 4:exon 2|NotInFrame|32|1|chr1:1747195:-/chr1:28733921:+
ETV5	0	9	0				120	LARP4	Unclassified	LARP4:MDM2|exon 1:exon 2|NotInFrame|8|0|chr12:50794811:+/chr12:69202988:+
ETV6	0	9	0				120	LGALS4	Unclassified	LGALS4:ACTN4|exon 1:exon 2|InFrame|75|0|chr19:39303482:-/chr19:39191240:+
EWSR1	0	9	0				120	LGR5	Unclassified	LGR5:ZCCHC8|exon 1:exon 14|NotInFrame|26|0|chr12:71834072:+/chr12:122958822:-
FGFR1	0	9	0				120	PHACTR4	Unclassified	PHACTR4:GNB1|exon 1:exon 5|NotInFrame|38|0|chr1:28696336:+/chr1:1737977:-
FGFR2	0	9	0				120	PTPN12	Unclassified	PTPN12:FGD3|exon 1:exon 2|NotInFrame|22|0|chr7:77166962:+/chr9:95737520:+
FGFR3	0	9	0				120	PUM1	Unclassified	PUM1:SPEN|exon 3:exon 12|InFrame|11|0|chr1:31501643:-/chr1:16263658:+
FGR	0	9	0				120	RHEB	Unclassified	RHEB:KIF1B|exon 4:exon 8|NotInFrame|207|2|chr7:151174419:-/chr1:10331560:+
INSR	0	9	0				120	SBF2	Unclassified	SBF2:STK33|exon 26:exon 3|InFrame|8|1|chr11:9861045:-/chr11:8496363:-
MAML2	0	9	0				120	SEC22A	Unclassified	SEC22A:SPICE1|exon 4:exon 11|NotInFrame|26|0|chr3:122944144:+/chr3:113184631:-
MAST1	0	9	0				120	THADA	Unclassified	SEMA4F:THADA|exon 3:exon 2|NotInFrame|3|0|chr2:74884751:+/chr2:43819555:-
MAST2	0	9	0				120	SMG1P2	Unclassified	SMG1P2:UBALD1|exon 1:exon 2|NotInFrame|275|2|chr16:29624424:-/chr16:4660556:-
MET	0	9	0				120	SMG1P2	Unclassified	SMG1P2:UBALD1|exon 1:intron 1|NotInFrame|4|3|chr16:29624424:-/chr16:4660657:-
MSMB	0	9	0				120	SPEN	Unclassified	SPEN:PUM1|exon 11:exon 4|InFrame|18|0|chr1:16255651:+/chr1:31479949:-
MUSK	0	9	0				120	TRIP11	Unclassified	TRIP11:ATAD2|exon 16:exon 2|NotInFrame|9|0|chr14:92454628:-/chr8:124392917:-
MYB	0	9	0				120	UBE3B	Unclassified	UBE3B:ATF7IP|exon 27:exon 14|NotInFrame|18|0|chr12:109971363:+/chr12:14649165:+
NOTCH1	0	9	0
NOTCH2	0	9	0
NRG1	0	9	0
NTRK1	0	9	0
NTRK2	0	9	0
NTRK3	0	9	0
NUMBL	0	9	0
NUTM1	0	9	0
PDGFRA	0	9	0
PDGFRB	0	9	0
PIK3CA	0	9	0
PKN1	0	9	0
PPARG	0	9	0
PRKCA	0	9	0
PRKCB	0	9	0
RAF1	0	9	0
RELA	0	9	0
RET	0	9	0
ROS1	0	9	0
RSPO2	0	9	0
RSPO3	0	9	0
TERT	0	9	0
TFE3	0	9	0
TFEB	0	9	0
TMPRSS2	0	9	0
HLA-A	0	4	0
HLA-B	0	4	0
HLA-C	0	4	0
HLA-DPA1	0	4	0
HLA-DPB1	0	4	0
HLA-DQA1	0	4	0
HLA-DQB1	0	4	0
HLA-DRB1	0	4	0
ABHD17C	1	1	100
ACTN4	1	1	100
ANK3	1	1	100
ATAD2	1	1	100
ATXN2L	1	1	100
BCL2L11	1	1	100
CA5B	1	1	100
CD81	1	1	100
DDX11	1	1	100
FAR1	1	1	100
GNB1	1	1	100
LARP4	1	1	100
LGALS4	1	1	100
LGR5	1	1	100
NLK	1	1	100
PHACTR4	1	1	100
PTPN12	1	1	100
PUM1	1	1	100
RHEB	1	1	100
SBF2	1	1	100
SEC22A	1	1	100
SLC12A2	1	1	100
SMG1P2	1	1	100
SPEN	1	1	100
TIMM23	1	1	100
TRIP11	1	1	100
UBE3B	1	1	100
ZMIZ1	1	1	100

## Sheet: MSI-High
Table 4: Top Mutated Genes in PRH Gastric Cancer MSI-High Cases
Test	Mutated_cases	Total_profiled	Frequency (%)
ARID1A	5	5	100
KMT2C	5	5	100
CRTC1	4	5	80
KMT2D	4	5	80
LRP1B	4	5	80
PRKDC	4	5	80
BCORL1	3	5	60
CDH1	3	5	60
CIC	3	5	60
CREBBP	3	5	60
CTCF	3	5	60
EP300	3	5	60
FANCG	3	5	60
FOXL2	3	5	60
HNF1A	3	5	60
IRS2	3	5	60
KDM5A	3	5	60
KDR	3	5	60
MSH6	3	5	60
NCOA2	3	5	60
NSD2	3	5	60
PBRM1	3	5	60
PRF1	3	5	60
RNF43	3	5	60
RPL22	3	5	60
SPEN	3	5	60
TNFAIP3	3	5	60
UBR5	3	5	60
ZNF521	3	5	60
ABL1	2	5	40
APC	2	5	40
AR	2	5	40
ATIC	2	5	40
AURKB	2	5	40
BCL11B	2	5	40
BCL9	2	5	40
BLM	2	5	40
BRCA2	2	5	40
BRD3	2	5	40
BRIP1	2	5	40
CACNA1D	2	5	40
CASP8	2	5	40
CDX2	2	5	40
CTNNA1	2	5	40
DAXX	2	5	40
DNMT3A	2	5	40
ERCC5	2	5	40
EXT1	2	5	40
FANCD2	2	5	40
FLCN	2	5	40
FLT4	2	5	40
FUBP1	2	5	40
IKBKE	2	5	40
JAK3	2	5	40
KDM5C	2	5	40
KIF5B	2	5	40
KMT2A	2	5	40
KRAS	2	5	40
MAF	2	5	40
MAP3K1	2	5	40
MET	2	5	40
MLH1	2	5	40
MYH9	2	5	40
NF2	2	5	40
NTRK3	2	5	40
NUP214	2	5	40
PAX5	2	5	40
PIK3CG	2	5	40
PML	2	5	40
PMS1	2	5	40
PTCH1	2	5	40
ROS1	2	5	40
SF3B1	2	5	40
SLC34A2	2	5	40
SPECC1	2	5	40
SRGAP3	2	5	40
STAT5B	2	5	40
TAL1	2	5	40
TET2	2	5	40
ZNF217	2	5	40
ABL2	1	5	20
ACSL3	1	5	20
AKT1	1	5	20
AKT3	1	5	20
ALK	1	5	20
AMER1	1	5	20
ARID2	1	5	20
ATM	1	5	20
AXIN1	1	5	20
BAP1	1	5	20
BARD1	1	5	20
BCL2	1	5	20
BRAF	1	5	20
CARD11	1	5	20
CBFB	1	5	20
CCND1	1	5	20
CCNE1	1	5	20
CDC73	1	5	20
CDH11	1	5	20
CDK8	1	5	20
CDKN2B	1	5	20
CREB3L2	1	5	20
CRTC3	1	5	20
CTNNB1	1	5	20
CYLD	1	5	20
CYP2D6	1	5	20
DDX6	1	5	20
EGFR	1	5	20
ELK4	1	5	20
EPHA5	1	5	20
ERBB2	1	5	20
ERBB3	1	5	20
ERBB4	1	5	20
ERC1	1	5	20
ESR1	1	5	20
ETV5	1	5	20
EZH2	1	5	20
FANCA	1	5	20
FBXW7	1	5	20
FCRL4	1	5	20
FGF3	1	5	20
FGF4	1	5	20
FGFR1	1	5	20
FGFR2	1	5	20
FH	1	5	20
FIP1L1	1	5	20
FLT1	1	5	20
FOXO1	1	5	20
FOXO3	1	5	20
FUS	1	5	20
GID4	1	5	20
GMPS	1	5	20
GRIN2A	1	5	20
HIST1H3B	1	5	20
IKZF1	1	5	20
IL7R	1	5	20
INHBA	1	5	20
JAK1	1	5	20
JUN	1	5	20
KAT6A	1	5	20
KAT6B	1	5	20
MAP2K4	1	5	20
MEN1	1	5	20
MITF	1	5	20
MLLT3	1	5	20
MN1	1	5	20
MRE11	1	5	20
MSI2	1	5	20
MYD88	1	5	20
NCOA4	1	5	20
NR4A3	1	5	20
NSD1	1	5	20
NUP98	1	5	20
PALB2	1	5	20
PBX1	1	5	20
PCM1	1	5	20
PDCD1	1	5	20
PER1	1	5	20
PIK3CA	1	5	20
PIK3R1	1	5	20
PLAG1	1	5	20
POLE	1	5	20
RAD21	1	5	20
RET	1	5	20
RICTOR	1	5	20
RPN1	1	5	20
RUNx1T1	1	5	20
SDHD	1	5	20
SETD2	1	5	20
SH2B3	1	5	20
SMAD4	1	5	20
SMARCA4	1	5	20
SMARCB1	1	5	20
SMARCE1	1	5	20
SMO	1	5	20
SPOP	1	5	20
SRC	1	5	20
SS18	1	5	20
TGFBR2	1	5	20
THRAP3	1	5	20
TOP1	1	5	20
TP53	1	5	20
TPM3	1	5	20
TRRAP	1	5	20
TSC2	1	5	20
WISP3	1	5	20
WRN	1	5	20
XPO1	1	5	20
ZNF703	1	5	20
ACKR3	0	5	0
ACSL6	0	5	0
AFDN	0	5	0
AFF1	0	5	0
AKT2	0	5	0
ARAF	0	5	0
ARFRP1	0	5	0
ATF1	0	5	0
ATP1A1	0	5	0
ATR	0	5	0
BCL2L11	0	5	0
BCL2L2	0	5	0
BCL6	0	5	0
BCOR	0	5	0
BMPR1A	0	5	0
BRCA1	0	5	0
BTG1	0	5	0
CALR	0	5	0
CARS	0	5	0
CBL	0	5	0
CCDC6	0	5	0
CCND2	0	5	0
CCND3	0	5	0
CD274	0	5	0
CD74	0	5	0
CD79B	0	5	0
CDK12	0	5	0
CDK4	0	5	0
CDK6	0	5	0
CDKN1B	0	5	0
CDKN2A	0	5	0
CDKN2C	0	5	0
CEBPA	0	5	0
CHEK1	0	5	0
CHEK2	0	5	0
CHIC2	0	5	0
CNBP	0	5	0
COX6C	0	5	0
CREB3L1	0	5	0
CRKL	0	5	0
CSF1R	0	5	0
CTLA4	0	5	0
DDB2	0	5	0
DDIT3	0	5	0
DDR2	0	5	0
DICER1	0	5	0
EBF1	0	5	0
ECT2L	0	5	0
EIF4A2	0	5	0
EPHA3	0	5	0
EPHB1	0	5	0
ERCC1	0	5	0
ERCC2	0	5	0
ERCC3	0	5	0
ERG	0	5	0
ETV1	0	5	0
ETV4	0	5	0
ETV6	0	5	0
EWSR1	0	5	0
EXT2	0	5	0
EZR	0	5	0
FAM46C	0	5	0
FANCC	0	5	0
FANCF	0	5	0
FANCL	0	5	0
FAS	0	5	0
FBXO11	0	5	0
FGF10	0	5	0
FGF14	0	5	0
FGF19	0	5	0
FGF23	0	5	0
FGF6	0	5	0
FGFR3	0	5	0
FGFR4	0	5	0
FHIT	0	5	0
FLI1	0	5	0
FOXA1	0	5	0
FOXO4	0	5	0
FOXP1	0	5	0
GATA2	0	5	0
GATA3	0	5	0
GNA11	0	5	0
GNA13	0	5	0
GNAQ	0	5	0
GNAS	0	5	0
GPC3	0	5	0
GSK3B	0	5	0
H3F3A	0	5	0
H3F3B	0	5	0
HEY1	0	5	0
HIST1H4I	0	5	0
HLF	0	5	0
HOXA11	0	5	0
HOXA13	0	5	0
HOXA9	0	5	0
HOXD13	0	5	0
HRAS	0	5	0
HSP90AA1	0	5	0
HSP90AB1	0	5	0
IDH1	0	5	0
IDH2	0	5	0
IGF1R	0	5	0
IRF4	0	5	0
ITK	0	5	0
JAZF1	0	5	0
KCNJ5	0	5	0
KDM6A	0	5	0
KDSR	0	5	0
KEAP1	0	5	0
KIT	0	5	0
KLF4	0	5	0
KLHL6	0	5	0
KLK2	0	5	0
LCK	0	5	0
LHFPL6	0	5	0
LPP	0	5	0
MAFB	0	5	0
MAML2	0	5	0
MAP2K1	0	5	0
MAP2K2	0	5	0
MAX	0	5	0
MCL1	0	5	0
MDM2	0	5	0
MDM4	0	5	0
MDS2	0	5	0
MECOM	0	5	0
MLF1	0	5	0
MLLT11	0	5	0
MPL	0	5	0
MSH2	0	5	0
MTCP1	0	5	0
MTOR	0	5	0
MUTYH	0	5	0
MYC	0	5	0
MYCL	0	5	0
MYCN	0	5	0
NBN	0	5	0
NDRG1	0	5	0
NFE2L2	0	5	0
NFIB	0	5	0
NFKBIA	0	5	0
NKX2-1	0	5	0
NRAS	0	5	0
NSD3	0	5	0
NT5C2	0	5	0
NTRK1	0	5	0
NTRK2	0	5	0
NUP93	0	5	0
NUTM1	0	5	0
OLIG2	0	5	0
P2RY8	0	5	0
PAFAH1B2	0	5	0
PAX3	0	5	0
PAX7	0	5	0
PAX8	0	5	0
PDCD1LG2	0	5	0
PDGFB	0	5	0
PDGFRA	0	5	0
PDGFRB	0	5	0
PDK1	0	5	0
PHF6	0	5	0
PHOX2B	0	5	0
PIM1	0	5	0
PMS2	0	5	0
POT1	0	5	0
POU2AF1	0	5	0
PPARG	0	5	0
PPP2R1A	0	5	0
PRCC	0	5	0
PRDM1	0	5	0
PRKAR1A	0	5	0
PRRX1	0	5	0
PTEN	0	5	0
RAD51	0	5	0
RAD51B	0	5	0
RAF1	0	5	0
RHOH	0	5	0
RPL10	0	5	0
RPL5	0	5	0
RUNX1	0	5	0
SBDS	0	5	0
SDC4	0	5	0
SDHAF2	0	5	0
SDHB	0	5	0
SDHC	0	5	0
SETBP1	0	5	0
SMAD2	0	5	0
SOCS1	0	5	0
SOX10	0	5	0
SOX2	0	5	0
SRSF2	0	5	0
SRSF3	0	5	0
STAT3	0	5	0
STIL	0	5	0
STK11	0	5	0
SUFU	0	5	0
SYK	0	5	0
TAF15	0	5	0
TAL2	0	5	0
TCEA1	0	5	0
TCF7L2	0	5	0
TFEB	0	5	0
TFG	0	5	0
TFRC	0	5	0
TNFRSF14	0	5	0
TPM4	0	5	0
TRIM27	0	5	0
TSC1	0	5	0
U2AF1	0	5	0
USP6	0	5	0
VHL	0	5	0
VTI1A	0	5	0
WDCP	0	5	0
WT1	0	5	0
WWTR1	0	5	0
XPA	0	5	0
XPC	0	5	0
YWHAE	0	5	0
ZBTB16	0	5	0
ZNF331	0	5	0
ZNF384	0	5	0
ZFHX3	4	4	100
CSF3R	3	4	75
FAT1	3	4	75
HRR	3	4	75
LIG1	3	4	75
MSH3	3	4	75
SLIT2	3	4	75
ARID1B	2	4	50
B2M	2	4	50
CD70	2	4	50
CD79A	2	4	50
CHD4	2	4	50
DNAJB1	2	4	50
ERCC6	2	4	50
IFNGR1	2	4	50
KIF1B	2	4	50
MDC1	2	4	50
MLH3	2	4	50
NFKB2	2	4	50
NIN	2	4	50
POLD1	2	4	50
POLQ	2	4	50
PRKCH	2	4	50
PTCH2	2	4	50
SLX4	2	4	50
SNX29	2	4	50
TET1	2	4	50
TOP2A	2	4	50
TOP3A	2	4	50
ACD	1	4	25
AIP	1	4	25
APLNR	1	4	25
ARID5B	1	4	25
ATRX	1	4	25
BRD4	1	4	25
BUB1B	1	4	25
CBFA2T3	1	4	25
CLYBL	1	4	25
CYP17A1	1	4	25
DDX41	1	4	25
EMSY	1	4	25
EPCAM	1	4	25
EPHA2	1	4	25
FANCI	1	4	25
FANCM	1	4	25
FGF12	1	4	25
FNBP1	1	4	25
GALNT12	1	4	25
GATA1	1	4	25
GPS2	1	4	25
LYN	1	4	25
LZTR1	1	4	25
MAP3K13	1	4	25
MAPK1	1	4	25
MST1R	1	4	25
MUS81	1	4	25
MYH11	1	4	25
NCOA3	1	4	25
NF1	1	4	25
PAK1	1	4	25
PIK3CD	1	4	25
PPP2R2A	1	4	25
PRKCI	1	4	25
QKI	1	4	25
RAD50	1	4	25
RAD51D	1	4	25
RARA	1	4	25
RSPO2	1	4	25
SDHA	1	4	25
SMAD3	1	4	25
SOX9	1	4	25
TBXT	1	4	25
TFE3	1	4	25
TLX3	1	4	25
TRAF3	1	4	25
TSHZ3	1	4	25
TYK2	1	4	25
YES1	1	4	25
ZNRF3	1	4	25
ABCB11	0	4	0
ABRAXAS1	0	4	0
ACVR1	0	4	0
AJUBA	0	4	0
ARHGAP35	0	4	0
BCL10	0	4	0
BCL2L1	0	4	0
BTG2	0	4	0
BTK	0	4	0
C15orf65	0	4	0
CBLB	0	4	0
CDKN1A	0	4	0
CNOT3	0	4	0
CREB1	0	4	0
CUL3	0	4	0
CUL4A	0	4	0
CXCR4	0	4	0
DDX3X	0	4	0
DKC1	0	4	0
DMC1	0	4	0
EED	0	4	0
EME1	0	4	0
ERCC4	0	4	0
EREG	0	4	0
ERRFI1	0	4	0
ETS1	0	4	0
EXO1	0	4	0
FANCB	0	4	0
FANCE	0	4	0
FEN1	0	4	0
FRS2	0	4	0
FYN	0	4	0
GABRA6	0	4	0
GATA4	0	4	0
GLI2	0	4	0
GREM1	0	4	0
GRM3	0	4	0
H2AFX	0	4	0
HIF1A	0	4	0
HIST1H3C	0	4	0
HOXB13	0	4	0
HRG	0	4	0
HSD3B1	0	4	0
ID2	0	4	0
ID3	0	4	0
IGF2	0	4	0
IRF1	0	4	0
IRF2	0	4	0
KEL	0	4	0
LDLR	0	4	0
LMNA	0	4	0
LOH	0	4	0
MAPK3	0	4	0
MBD4	0	4	0
MEF2B	0	4	0
MERTK	0	4	0
MGMT	0	4	0
MTAP	0	4	0
MUC1	0	4	0
NFKBIE	0	4	0
NTHL1	0	4	0
PARP1	0	4	0
PARP2	0	4	0
PARP3	0	4	0
PIK3C2B	0	4	0
PLCG2	0	4	0
POLD4	0	4	0
POLH	0	4	0
PPM1D	0	4	0
PPP6C	0	4	0
PRKN	0	4	0
RABL3	0	4	0
RAD51C	0	4	0
RAD52	0	4	0
RAD54L	0	4	0
RHOA	0	4	0
RINT1	0	4	0
RIT1	0	4	0
RPA2	0	4	0
RPA3	0	4	0
RPA4	0	4	0
RRAS2	0	4	0
RSPO1	0	4	0
RSPO3	0	4	0
SEM1	0	4	0
SERPINB3	0	4	0
SFPQ	0	4	0
SGK1	0	4	0
SPRED1	0	4	0
SSBP1	0	4	0
STAT4	0	4	0
STAT6	0	4	0
TBX3	0	4	0
TERC	0	4	0
TIPARP	0	4	0
TMEM127	0	4	0
UBE2T	0	4	0
VEGFA	0	4	0
WAS	0	4	0
XRCC3	0	4	0
YAP1	0	4	0
ZBTB2	0	4	0
ADGRA2	2	3	66.7
AXIN2	2	3	66.7
AXL	2	3	66.7
CDH23	2	3	66.7
FAT3	2	3	66.7
GLI1	2	3	66.7
KIAA1549	2	3	66.7
NOTCH1	2	3	66.7
ARHGEF12	1	3	33.3
ASXL1	1	3	33.3
CLTCL1	1	3	33.3
HGF	1	3	33.3
HOOK3	1	3	33.3
REL	1	3	33.3
SUZ12	1	3	33.3
TEK	1	3	33.3
ALOX12B	0	3	0
ARNT	0	3	0
BCL11A	0	3	0
CDKN1C	0	3	0
DIS3	0	3	0
EGLN1	0	3	0
ELF3	0	3	0
EPHA7	0	3	0
EPHB4	0	3	0
FGFR1OP	0	3	0
FLT3	0	3	0
FSTL3	0	3	0
GATA6	0	3	0
HMGA2	0	3	0
JAK2	0	3	0
LIFR	0	3	0
MLLT10	0	3	0
NCOR1	0	3	0
NONO	0	3	0
PDE4DIP	0	3	0
POLD2	0	3	0
POLD3	0	3	0
PTPRC	0	3	0
RAD54B	0	3	0
RCAN1	0	3	0
TCF3	0	3	0
TERF2IP	0	3	0
TNF	0	3	0
TOP3B	0	3	0
ACVR1B	2	2	100
CUX1	2	2	100
DDR1	2	2	100
RASA1	2	2	100
SMARCA1	2	2	100
TAF1	2	2	100
AFF3	1	2	50
CIITA	1	2	50
DOT1L	1	2	50
MED12	1	2	50
RAC1	1	2	50
RANBP2	1	2	50
RB1	1	2	50
RECQL4	1	2	50
RPTOR	1	2	50
SMC3	1	2	50
SPTA1	1	2	50
BCL3	0	2	0
BIRC3	0	2	0
EIF1AX	0	2	0
EML4	0	2	0
INPP4B	0	2	0
LMO1	0	2	0
MGA	0	2	0
NOTCH2	0	2	0
NPM1	0	2	0
PAK3	0	2	0
RBBP8	0	2	0
RBM10	0	2	0
RHEB	0	2	0
RMI2	0	2	0
SOS1	0	2	0
TRAF7	0	2	0
TSHR	0	2	0
AFF4	1	1	100
AKAP9	1	1	100
ASXL2	1	1	100
ATP2B3	1	1	100
C15ORF65	1	1	100
COPB1	1	1	100
EME2	1	1	100
IL6ST	1	1	100
KNL1	1	1	100
LCP1	1	1	100
MAGI2	1	1	100
MALT1	1	1	100
MKL1	1	1	100
MKNK1	1	1	100
MYB	1	1	100
NCKIPSD	1	1	100
NOTCH3	1	1	100
PIK3R2	1	1	100
PREX2	1	1	100
PRKACA	1	1	100
PTPRD	1	1	100
PTPRT	1	1	100
SH3GL1	1	1	100
SNCAIP	1	1	100
TCL1A	1	1	100
TYRO3	1	1	100
ZMYM2	1	1	100
2025-09-05	0	1	0
2025-09-06	0	1	0
2025-09-09	0	1	0
ABI1	0	1	0
ALDH2	0	1	0
ARHGAP26	0	1	0
AURKA	0	1	0
BCL7A	0	1	0
CAMTA1	0	1	0
CANT1	0	1	0
CBLC	0	1	0
CCNB1IP1	0	1	0
CD22	0	1	0
CHCHD7	0	1	0
CHN1	0	1	0
CLP1	0	1	0
CLTC	0	1	0
CNTRL	0	1	0
CRLF2	0	1	0
DDX10	0	1	0
DDX5	0	1	0
DEK	0	1	0
DIS3L2	0	1	0
DNA2	0	1	0
DNM2	0	1	0
ELF4	0	1	0
ELN	0	1	0
EPS15	0	1	0
FEV	0	1	0
GAS7	0	1	0
GOLGA5	0	1	0
GOPC	0	1	0
GPHN	0	1	0
HDAC1	0	1	0
HERPUD1	0	1	0
HIP1	0	1	0
HMGA1	0	1	0
HNRNPA2B1	0	1	0
HOXC11	0	1	0
HOXC13	0	1	0
HOXD11	0	1	0
IL2	0	1	0
IL21R	0	1	0
KTN1	0	1	0
LASP1	0	1	0
LGR5	0	1	0
LMO2	0	1	0
LRIG3	0	1	0
LYL1	0	1	0
MLLT1	0	1	0
MSN	0	1	0
NACA	0	1	0
NCOA1	0	1	0
NUMA1	0	1	0
OMD	0	1	0
PATZ1	0	1	0
PCSK7	0	1	0
PICALM	0	1	0
POU5F1	0	1	0
PRDM16	0	1	0
PRSS8	0	1	0
PSIP1	0	1	0
PTPN11	0	1	0
RABEP1	0	1	0
RALGDS	0	1	0
RANBP17	0	1	0
RAP1GDS1	0	1	0
RBM15	0	1	0
RNF213	0	1	0
RPA1	0	1	0
SET	0	1	0
SLC45A3	0	1	0
SS18L1	0	1	0
SSX1	0	1	0
STAG2	0	1	0
TBL1XR1	0	1	0
TCF12	0	1	0
TFPT	0	1	0
TLX1	0	1	0
TMPRSS2	0	1	0
TNFRSF17	0	1	0
TPR	0	1	0
TRIM26	0	1	0
TRIM33	0	1	0
TRIP11	0	1	0
TTL	0	1	0
VEGFB	0	1	0
WIF1	0	1	0
XRCC1	0	1	0
ZRSR2	0	1	0
