# Supplementary material for: Actionable Genes and Carcinogenic Pathways for Gastric Cancer in Latinos
Source: Cancer Med. 2025 Sep 9;14(17):e71216. doi: 10.1002/cam4.71216 (PMC12420367; doi:10.1002/cam4.71216)
Supplement: Supplementary file 1 — Appendix S1: cam471216‐sup‐0001‐AppendixS1.zip. [file CAM4-14-e71216-s001.zip › cam471216-sup-0002-DataS2@Supplementary FIle B_New.xlsx]

## Sheet: MutFreq-Non-hypermutated
Table 1: Mutational Frequency of Non-Hypermutated Gastric Cancer Tumors in the PRH Cohort
Test	Mutated_cases	Total_profiled	Frequency (%)
TP53	41	72	56.9
KIAA1549	4	9	44.4
PIK3R2	4	10	40
CDH1	21	72	29.2
ARID1A	17	62	27.4
KMT2D	18	70	25.7
ADGRA2	6	26	23.1
RECQL4	8	43	18.6
CHN1	3	21	14.3
ASPSCR1	2	15	13.3
CD79A	4	32	12.5
LRP1B	9	72	12.5
CSF3R	5	45	11.1
DOT1L	3	27	11.1
ECT2L	8	72	11.1
RPTOR	5	46	10.9
CAMTA1	4	37	10.8
BRCA2	7	72	9.7
ERBB4	7	72	9.7
MYH9	7	72	9.7
SMARCA4	7	72	9.7
MYH11	6	63	9.5
AXL	3	32	9.4
IRS2	6	65	9.2
TERT	2	22	9.1
CBLB	5	57	8.8
CIITA	3	34	8.8
APC	6	72	8.3
ATM	6	72	8.3
ATR	6	72	8.3
GRIN2A	6	72	8.3
KAT6B	6	72	8.3
PIK3CA	6	72	8.3
RET	6	72	8.3
CLTCL1	5	61	8.2
CACNA1D	5	62	8.1
TET1	5	70	7.1
MAP2K4	5	70	7.1
KRAS	5	71	7
ERCC5	5	71	7
KMT2C	5	71	7
DICER1	5	72	6.9
EPHA3	5	72	6.9
ERBB3	5	72	6.9
SPEN	5	72	6.9
TGFBR2	5	72	6.9
NIN	4	59	6.8
NF1	4	59	6.8
RB1	4	59	6.8
CBFA2T3	3	45	6.7
MED12	1	15	6.7
NOTCH1	4	61	6.6
LMO2	1	16	6.2
STAG2	1	16	6.2
DNMT3A	4	68	5.9
EML4	2	34	5.9
FLT4	4	68	5.9
KDM5A	4	69	5.8
CDKN2A	4	70	5.7
PER1	4	70	5.7
TCF3	2	35	5.7
ACSL6	4	72	5.6
BCL11A	3	54	5.6
CALR	4	72	5.6
CARS	4	72	5.6
CDKN1B	4	72	5.6
FANCD2	4	72	5.6
MAP3K1	4	72	5.6
POLE	4	72	5.6
ROS1	4	72	5.6
SUFU	4	72	5.6
ZNF703	4	71	5.6
BLM	4	72	5.6
MAML2	4	72	5.6
PRDM1	4	72	5.6
SMAD4	4	71	5.6
ZNF521	4	72	5.6
NOTCH2	3	55	5.5
BCL3	2	37	5.4
CREB3L1	3	57	5.3
ASXL1	3	57	5.3
PTPN11	1	19	5.3
PMS2	3	68	4.4
PCM1	3	70	4.3
STIL	3	70	4.3
RAD50	3	69	4.3
BRCA1	3	72	4.2
FGFR2	3	72	4.2
KDM6A	3	72	4.2
KMT2A	3	72	4.2
MRE11	3	72	4.2
NTRK1	3	71	4.2
PTEN	3	72	4.2
SOX10	3	72	4.2
UBR5	3	72	4.2
ZNF217	3	72	4.2
ARID2	3	72	4.2
BAP1	3	71	4.2
CIC	3	72	4.2
FLCN	3	72	4.2
KAT6A	3	72	4.2
MECOM	3	72	4.2
MYCN	3	72	4.2
NUP98	3	72	4.2
PHOX2B	3	71	4.2
RAC1	1	24	4.2
RNF43	3	72	4.2
STK11	3	72	4.2
TCF7L2	3	72	4.2
WRN	3	72	4.2
FANCE	2	58	3.4
MEF2B	2	58	3.4
PTPRC	2	63	3.2
SNX29	2	63	3.2
TSHR	1	31	3.2
AFF3	1	32	3.1
SS18	2	65	3.1
BUB1B	2	66	3
EZR	2	67	3
JAK2	2	67	3
PTCH1	2	66	3
CEBPA	2	69	2.9
AFDN	2	70	2.9
CYP2D6	2	69	2.9
EPHA5	2	69	2.9
NFE2L2	2	68	2.9
ABL2	2	72	2.8
AR	2	72	2.8
BCL9	2	72	2.8
CDK12	2	72	2.8
DDR2	2	72	2.8
EPHB1	2	72	2.8
EXT1	2	72	2.8
FBXW7	2	72	2.8
FLI1	2	72	2.8
GMPS	2	72	2.8
HSP90AA1	2	72	2.8
IKBKE	2	71	2.8
JAK3	2	71	2.8
MN1	2	71	2.8
MPL	2	72	2.8
MSH6	2	72	2.8
PAX8	2	72	2.8
PRKDC	2	72	2.8
RAD51B	2	71	2.8
TET2	2	71	2.8
ACKR3	2	72	2.8
ALK	2	71	2.8
AMER1	2	72	2.8
BCL11B	2	71	2.8
BCOR	2	72	2.8
CARD11	2	72	2.8
CDH11	2	72	2.8
EP300	2	72	2.8
ERBB2	2	72	2.8
ERCC2	2	72	2.8
ETV5	2	72	2.8
ETV6	2	72	2.8
EZH2	2	72	2.8
FAS	2	72	2.8
FGFR4	2	72	2.8
FUS	2	72	2.8
GPC3	2	72	2.8
HOXD13	2	72	2.8
HSP90AB1	2	72	2.8
ITK	2	72	2.8
KDSR	2	72	2.8
KIF5B	2	71	2.8
KIT	2	72	2.8
KLF4	2	72	2.8
MSH2	2	72	2.8
MUTYH	2	72	2.8
NBN	2	72	2.8
NFIB	2	71	2.8
NSD3	2	72	2.8
PAX3	2	72	2.8
PBRM1	2	72	2.8
SDHB	2	72	2.8
SETD2	2	72	2.8
SMAD2	2	72	2.8
SPECC1	2	72	2.8
STAT3	2	72	2.8
THRAP3	2	72	2.8
TSC2	2	72	2.8
VTI1A	2	72	2.8
NONO	1	42	2.4
PAK3	1	41	2.4
WAS	1	44	2.3
HGF	1	45	2.2
LIFR	1	55	1.8
MUC1	1	59	1.7
ARHGEF12	1	58	1.7
RUNX1	1	62	1.6
SUZ12	1	64	1.6
TAL1	1	61	1.6
PAX5	1	67	1.5
ATRX	1	68	1.5
KDM5C	1	67	1.5
STAT5B	1	66	1.5
BRIP1	1	72	1.4
CBL	1	72	1.4
CCDC6	1	71	1.4
CD79B	1	72	1.4
CDC73	1	72	1.4
CHEK2	1	71	1.4
EXT2	1	72	1.4
FBXO11	1	69	1.4
FGF10	1	72	1.4
FGFR3	1	71	1.4
FOXP1	1	72	1.4
HOXA11	1	72	1.4
IKZF1	1	72	1.4
KLHL6	1	72	1.4
LCK	1	72	1.4
MAFB	1	72	1.4
MAP2K1	1	72	1.4
MET	1	72	1.4
NUP93	1	72	1.4
NUTM1	1	72	1.4
PALB2	1	72	1.4
PDGFB	1	72	1.4
PDK1	1	72	1.4
PIM1	1	72	1.4
PMS1	1	72	1.4
POT1	1	72	1.4
RARA	1	70	1.4
SFPQ	1	70	1.4
SH2B3	1	72	1.4
SMARCB1	1	72	1.4
SMO	1	72	1.4
SRGAP3	1	72	1.4
ZNF331	1	72	1.4
ABL1	1	72	1.4
AFF1	1	71	1.4
AKT3	1	72	1.4
ARAF	1	72	1.4
ARFRP1	1	72	1.4
ATP1A1	1	72	1.4
AURKB	1	72	1.4
BCL2	1	72	1.4
BCL2L11	1	72	1.4
BCL6	1	72	1.4
BCORL1	1	72	1.4
BMPR1A	1	72	1.4
BRD3	1	69	1.4
CD274	1	70	1.4
CDX2	1	72	1.4
CNOT3	1	70	1.4
CREBBP	1	72	1.4
CRTC3	1	72	1.4
CSF1R	1	72	1.4
CTCF	1	72	1.4
CTNNA1	1	72	1.4
CYLD	1	72	1.4
EGFR	1	72	1.4
EIF4A2	1	72	1.4
ERCC1	1	72	1.4
ERCC4	1	71	1.4
ESR1	1	72	1.4
FAM46C	1	72	1.4
FANCC	1	72	1.4
FANCF	1	72	1.4
FANCL	1	72	1.4
FGF3	1	70	1.4
FGF4	1	72	1.4
FGF6	1	72	1.4
FOXO4	1	71	1.4
GATA3	1	72	1.4
GNAQ	1	72	1.4
GNAS	1	72	1.4
HLF	1	72	1.4
IGF1R	1	72	1.4
IL7R	1	72	1.4
JUN	1	72	1.4
KCNJ5	1	72	1.4
KEAP1	1	72	1.4
KLK2	1	72	1.4
LHFPL6	1	72	1.4
MAF	1	72	1.4
MDM4	1	72	1.4
MITF	1	72	1.4
MLLT3	1	70	1.4
NCOA2	1	72	1.4
NFKBIA	1	72	1.4
NR4A3	1	72	1.4
NSD1	1	72	1.4
NTRK3	1	72	1.4
NUP214	1	72	1.4
PIK3CG	1	72	1.4
PLAG1	1	72	1.4
PRCC	1	72	1.4
RUNx1T1	1	72	1.4
SBDS	1	72	1.4
SDHAF2	1	72	1.4
SETBP1	1	72	1.4
SF3B1	1	72	1.4
SLC34A2	1	72	1.4
SOCS1	1	72	1.4
SRC	1	72	1.4
TAF15	1	70	1.4
TCEA1	1	72	1.4
TFE3	1	69	1.4
TFEB	1	72	1.4
TFG	1	72	1.4
TNFAIP3	1	72	1.4
TPM3	1	72	1.4
TRIM27	1	72	1.4
TSC1	1	72	1.4
WT1	1	72	1.4
WWTR1	1	72	1.4
XPA	1	71	1.4
XPO1	1	71	1.4
YWHAE	1	72	1.4
ZNF384	1	72	1.4
ACSL3	0	72	0
AKT1	0	72	0
AKT2	0	72	0
ARNT	0	48	0
ATF1	0	72	0
ATIC	0	69	0
AURKA	0	26	0
AXIN1	0	70	0
BARD1	0	72	0
BCL10	0	64	0
BCL2L2	0	72	0
BIRC3	0	27	0
BRAF	0	72	0
BRD4	0	62	0
BTG1	0	72	0
BTK	0	66	0
C15orf65	0	33	0
CASP8	0	72	0
CBFB	0	72	0
CCND1	0	72	0
CCND2	0	72	0
CCND3	0	72	0
CCNE1	0	69	0
CD74	0	71	0
CDK4	0	72	0
CDK6	0	72	0
CDK8	0	70	0
CDKN2B	0	72	0
CDKN2C	0	72	0
CHEK1	0	72	0
CHIC2	0	72	0
CNBP	0	72	0
COX6C	0	72	0
CREB1	0	68	0
CREB3L2	0	71	0
CRKL	0	72	0
CRLF2	0	26	0
CRTC1	0	30	0
CTLA4	0	70	0
CTNNB1	0	72	0
DAXX	0	72	0
DDB2	0	70	0
DDIT3	0	72	0
DDX6	0	72	0
DEK	0	20	0
EBF1	0	70	0
ELK4	0	72	0
EMSY	0	64	0
ERC1	0	72	0
ERCC3	0	71	0
ERG	0	72	0
ETV1	0	72	0
ETV4	0	69	0
EWSR1	0	66	0
FANCA	0	72	0
FANCG	0	72	0
FCRL4	0	72	0
FGF14	0	70	0
FGF19	0	72	0
FGF23	0	72	0
FGFR1	0	72	0
FGFR1OP	0	50	0
FH	0	72	0
FHIT	0	72	0
FIP1L1	0	67	0
FLT1	0	72	0
FLT3	0	57	0
FNBP1	0	67	0
FOXA1	0	72	0
FOXL2	0	72	0
FOXO1	0	72	0
FOXO3	0	72	0
FSTL3	0	32	0
FUBP1	0	72	0
GATA1	0	65	0
GATA2	0	72	0
GID4	0	72	0
GNA11	0	72	0
GNA13	0	72	0
GOPC	0	20	0
GSK3B	0	72	0
H3F3A	0	72	0
H3F3B	0	72	0
HEY1	0	72	0
HIST1H3B	0	72	0
HIST1H4I	0	72	0
HMGA2	0	64	0
HNF1A	0	72	0
HOOK3	0	61	0
HOXA13	0	70	0
HOXA9	0	72	0
HRAS	0	72	0
IDH1	0	72	0
IDH2	0	72	0
INHBA	0	72	0
IRF4	0	72	0
JAK1	0	72	0
JAZF1	0	72	0
KDR	0	72	0
LMO1	0	34	0
LPP	0	72	0
MAP2K2	0	72	0
MAX	0	71	0
MCL1	0	72	0
MDM2	0	72	0
MDS2	0	71	0
MEN1	0	72	0
MLF1	0	69	0
MLH1	0	72	0
MLLT10	0	54	0
MLLT11	0	72	0
MSI	0	71	0
MSI2	0	68	0
MTCP1	0	72	0
MTOR	0	72	0
MYC	0	72	0
MYCL	0	72	0
MYD88	0	72	0
NCOA4	0	70	0
NDRG1	0	72	0
NF2	0	72	0
NFKB2	0	70	0
NKX2-1	0	67	0
NPM1	0	37	0
NRAS	0	72	0
NSD2	0	64	0
NT5C2	0	71	0
NTRK2	0	72	0
OLIG2	0	72	0
P2RY8	0	72	0
PAFAH1B2	0	72	0
PAX7	0	58	0
PBX1	0	72	0
PDCD1	0	71	0
PDCD1LG2	0	72	0
PDE4DIP	0	58	0
PDGFRA	0	72	0
PDGFRB	0	72	0
PHF6	0	72	0
PIK3R1	0	72	0
PML	0	72	0
POU2AF1	0	72	0
PPARG	0	72	0
PPP2R1A	0	72	0
PRF1	0	72	0
PRKAR1A	0	72	0
PRRX1	0	72	0
RAD21	0	71	0
RAD51	0	72	0
RAF1	0	72	0
REL	0	41	0
RHOH	0	72	0
RICTOR	0	71	0
RMI2	0	51	0
RPL10	0	72	0
RPL22	0	72	0
RPL5	0	70	0
RPN1	0	72	0
SDC4	0	72	0
SDHC	0	72	0
SDHD	0	72	0
SET	0	38	0
SMARCE1	0	71	0
SOX2	0	72	0
SPOP	0	72	0
SRSF2	0	72	0
SRSF3	0	72	0
STAT4	0	64	0
SYK	0	72	0
TAL2	0	72	0
TFRC	0	72	0
TLX3	0	61	0
TMB	0	72	0
TNFRSF14	0	72	0
TOP1	0	72	0
TPM4	0	67	0
TRAF7	0	26	0
TRRAP	0	72	0
U2AF1	0	72	0
USP6	0	66	0
VEGFA	0	69	0
VHL	0	72	0
WDCP	0	72	0
WISP3	0	72	0
XPC	0	72	0
ZBTB16	0	72	0

## Sheet: CNA-Non-Hypermutated
Table 2: Copy Number Amplifications Found in Non-Hypermutated Gastric Cancer Tumors in the PRH Cohort and Their Anatomical Locations
Test	Mutated_cases	Total_profiled	Frequency (%)	Present in Antrum	Present in Body	Present in Fundus/Cardia
ERBB2	6	72	8.3	2	4	0
KRAS	6	72	8.3	0	4	2
CCNE1	3	71	4.2	1	1	1
SMARCE1	3	72	4.2	2	1	0
CCND1	2	72	2.8	0	2	0
CDKN1B	2	72	2.8	1	1	0
AURKA	1	48	2.1	1	0	0
HMGA2	1	64	1.6	0	1	0
BCL11A	1	72	1.4	0	1	0
CCND2	1	72	1.4	0	1	0
CD79A	1	72	1.4	0	1	0
CDK4	1	72	1.4	0	0	1
CDK6	1	72	1.4	1	0	0
ERBB3	1	72	1.4	0	0	1
ERCC2	1	72	1.4	0	1	0
FGF19	1	72	1.4	0	1	0
FGF3	1	70	1.4	0	1	0
FGF4	1	72	1.4	0	1	0
FGFR2	1	72	1.4	1	0	0
FOXA1	1	72	1.4	1	0	0
FOXO1	1	72	1.4	0	1	0
HSP90AB1	1	72	1.4	1	0	0
MCL1	1	72	1.4	0	0	1
MDM2	1	72	1.4	0	1	0
MYC	1	72	1.4	0	1	0
NFKBIA	1	72	1.4	1	0	0
SMAD2	1	72	1.4	0	1	0
SRSF2	1	72	1.4	1	0	0
TRRAP	1	72	1.4	0	1	0
ZNF217	1	72	1.4	1	0	0
ABL2	0	72	0	0	0	0
ACSL3	0	72	0	0	0	0
ACSL6	0	72	0	0	0	0
AFDN	0	72	0	0	0	0
AFF1	0	71	0	0	0	0
AFF3	0	71	0	0	0	0
AKT2	0	72	0	0	0	0
AKT3	0	72	0	0	0	0
ALK	0	71	0	0	0	0
APC	0	72	0	0	0	0
ARID1A	0	72	0	0	0	0
ARID2	0	72	0	0	0	0
ARNT	0	72	0	0	0	0
ASXL1	0	71	0	0	0	0
ATF1	0	72	0	0	0	0
ATIC	0	71	0	0	0	0
ATM	0	72	0	0	0	0
ATP1A1	0	72	0	0	0	0
ATR	0	72	0	0	0	0
AURKB	0	72	0	0	0	0
AXL	0	48	0	0	0	0
BAP1	0	71	0	0	0	0
BARD1	0	72	0	0	0	0
BCL2L11	0	72	0	0	0	0
BCL3	0	72	0	0	0	0
BCL6	0	72	0	0	0	0
BCL9	0	72	0	0	0	0
BLM	0	72	0	0	0	0
BMPR1A	0	72	0	0	0	0
BRAF	0	71	0	0	0	0
BRCA1	0	72	0	0	0	0
BRCA2	0	72	0	0	0	0
BRIP1	0	72	0	0	0	0
CACNA1D	0	72	0	0	0	0
CALR	0	72	0	0	0	0
CAMTA1	0	71	0	0	0	0
CARD11	0	72	0	0	0	0
CARS	0	72	0	0	0	0
CASP8	0	72	0	0	0	0
CBFB	0	72	0	0	0	0
CBL	0	72	0	0	0	0
CCDC6	0	72	0	0	0	0
CCND3	0	72	0	0	0	0
CD274	0	72	0	0	0	0
CD74	0	72	0	0	0	0
CDC73	0	72	0	0	0	0
CDH11	0	72	0	0	0	0
CDK8	0	70	0	0	0	0
CDKN2A	0	70	0	0	0	0
CDX2	0	72	0	0	0	0
CHEK1	0	72	0	0	0	0
CHEK2	0	72	0	0	0	0
CHIC2	0	72	0	0	0	0
CIC	0	72	0	0	0	0
CLTCL1	0	71	0	0	0	0
CNBP	0	72	0	0	0	0
CREB3L2	0	72	0	0	0	0
CREBBP	0	72	0	0	0	0
CRKL	0	72	0	0	0	0
CRTC3	0	72	0	0	0	0
CSF1R	0	72	0	0	0	0
CTCF	0	72	0	0	0	0
CTLA4	0	48	0	0	0	0
CTNNA1	0	72	0	0	0	0
CTNNB1	0	72	0	0	0	0
CYLD	0	72	0	0	0	0
DAXX	0	72	0	0	0	0
DDR2	0	72	0	0	0	0
DDX6	0	72	0	0	0	0
DEK	0	72	0	0	0	0
DICER1	0	72	0	0	0	0
EBF1	0	72	0	0	0	0
ECT2L	0	72	0	0	0	0
EGFR	0	72	0	0	0	0
ELK4	0	72	0	0	0	0
EP300	0	72	0	0	0	0
EPHA3	0	72	0	0	0	0
ERBB4	0	72	0	0	0	0
ERCC3	0	71	0	0	0	0
ERG	0	72	0	0	0	0
ESR1	0	72	0	0	0	0
ETV1	0	72	0	0	0	0
ETV5	0	72	0	0	0	0
ETV6	0	72	0	0	0	0
EWSR1	0	72	0	0	0	0
EXT1	0	72	0	0	0	0
EXT2	0	72	0	0	0	0
EZH2	0	72	0	0	0	0
EZR	0	67	0	0	0	0
FANCA	0	72	0	0	0	0
FANCC	0	72	0	0	0	0
FANCD2	0	72	0	0	0	0
FANCE	0	72	0	0	0	0
FANCG	0	72	0	0	0	0
FANCL	0	72	0	0	0	0
FAS	0	72	0	0	0	0
FBXW7	0	72	0	0	0	0
FCRL4	0	72	0	0	0	0
FGF10	0	72	0	0	0	0
FGF23	0	72	0	0	0	0
FGFR1	0	72	0	0	0	0
FGFR1OP	0	72	0	0	0	0
FGFR3	0	71	0	0	0	0
FGFR4	0	72	0	0	0	0
FH	0	72	0	0	0	0
FHIT	0	72	0	0	0	0
FLCN	0	72	0	0	0	0
FLI1	0	72	0	0	0	0
FLT1	0	72	0	0	0	0
FLT3	0	70	0	0	0	0
FLT4	0	66	0	0	0	0
FNBP1	0	72	0	0	0	0
FOXP1	0	72	0	0	0	0
FUBP1	0	72	0	0	0	0
FUS	0	72	0	0	0	0
GATA3	0	72	0	0	0	0
GID4	0	72	0	0	0	0
GMPS	0	72	0	0	0	0
GNA13	0	72	0	0	0	0
GNAQ	0	72	0	0	0	0
GNAS	0	72	0	0	0	0
GRIN2A	0	72	0	0	0	0
H3F3A	0	72	0	0	0	0
H3F3B	0	72	0	0	0	0
HGF	0	49	0	0	0	0
HOOK3	0	61	0	0	0	0
HSP90AA1	0	72	0	0	0	0
IDH1	0	72	0	0	0	0
IDH2	0	72	0	0	0	0
IGF1R	0	72	0	0	0	0
IKZF1	0	72	0	0	0	0
IL7R	0	72	0	0	0	0
IRF4	0	72	0	0	0	0
ITK	0	72	0	0	0	0
JAK1	0	72	0	0	0	0
JAK2	0	70	0	0	0	0
JAK3	0	71	0	0	0	0
JAZF1	0	72	0	0	0	0
KDR	0	72	0	0	0	0
KEAP1	0	72	0	0	0	0
KIAA1549	0	72	0	0	0	0
KIF5B	0	71	0	0	0	0
KIT	0	72	0	0	0	0
KLHL6	0	72	0	0	0	0
KMT2A	0	72	0	0	0	0
KMT2C	0	71	0	0	0	0
KMT2D	0	70	0	0	0	0
LCK	0	72	0	0	0	0
LHFPL6	0	72	0	0	0	0
LIFR	0	72	0	0	0	0
LPP	0	72	0	0	0	0
LRP1B	0	72	0	0	0	0
MAF	0	72	0	0	0	0
MAML2	0	72	0	0	0	0
MAP2K1	0	72	0	0	0	0
MAP2K2	0	72	0	0	0	0
MAP2K4	0	70	0	0	0	0
MAP3K1	0	71	0	0	0	0
MDM4	0	72	0	0	0	0
MDS2	0	71	0	0	0	0
MEF2B	0	71	0	0	0	0
MEN1	0	72	0	0	0	0
MET	0	72	0	0	0	0
MITF	0	72	0	0	0	0
MLF1	0	69	0	0	0	0
MLH1	0	72	0	0	0	0
MLLT10	0	70	0	0	0	0
MLLT3	0	72	0	0	0	0
MRE11	0	72	0	0	0	0
MSH2	0	72	0	0	0	0
MSH6	0	72	0	0	0	0
MSI2	0	71	0	0	0	0
MTOR	0	72	0	0	0	0
MYB	0	72	0	0	0	0
MYCN	0	72	0	0	0	0
MYD88	0	72	0	0	0	0
NCOA2	0	72	0	0	0	0
NF1	0	72	0	0	0	0
NF2	0	72	0	0	0	0
NFE2L2	0	72	0	0	0	0
NFIB	0	71	0	0	0	0
NFKB2	0	72	0	0	0	0
NIN	0	72	0	0	0	0
NOTCH2	0	72	0	0	0	0
NPM1	0	72	0	0	0	0
NR4A3	0	72	0	0	0	0
NSD1	0	72	0	0	0	0
NTRK1	0	71	0	0	0	0
NTRK2	0	72	0	0	0	0
NTRK3	0	72	0	0	0	0
NUP214	0	72	0	0	0	0
NUP93	0	72	0	0	0	0
NUP98	0	72	0	0	0	0
NUTM1	0	72	0	0	0	0
PALB2	0	72	0	0	0	0
PAX3	0	72	0	0	0	0
PAX5	0	67	0	0	0	0
PBRM1	0	72	0	0	0	0
PBX1	0	72	0	0	0	0
PCM1	0	72	0	0	0	0
PDCD1	0	71	0	0	0	0
PDCD1LG2	0	72	0	0	0	0
PDGFRA	0	72	0	0	0	0
PDGFRB	0	72	0	0	0	0
PDK1	0	49	0	0	0	0
PER1	0	71	0	0	0	0
PIK3CA	0	72	0	0	0	0
PIK3R1	0	72	0	0	0	0
PIK3R2	0	48	0	0	0	0
PIM1	0	72	0	0	0	0
PMS2	0	71	0	0	0	0
POLE	0	72	0	0	0	0
POT1	0	72	0	0	0	0
POU2AF1	0	72	0	0	0	0
PPARG	0	72	0	0	0	0
PRCC	0	72	0	0	0	0
PRDM1	0	72	0	0	0	0
PRKAR1A	0	72	0	0	0	0
PRRX1	0	72	0	0	0	0
PTCH1	0	72	0	0	0	0
PTEN	0	72	0	0	0	0
PTPN11	0	72	0	0	0	0
PTPRC	0	67	0	0	0	0
RAC1	0	72	0	0	0	0
RAD50	0	71	0	0	0	0
RAF1	0	72	0	0	0	0
RB1	0	72	0	0	0	0
RET	0	72	0	0	0	0
RICTOR	0	71	0	0	0	0
RNF43	0	72	0	0	0	0
ROS1	0	72	0	0	0	0
RPL22	0	72	0	0	0	0
RPN1	0	72	0	0	0	0
RUNX1	0	72	0	0	0	0
RUNx1T1	0	72	0	0	0	0
SBDS	0	72	0	0	0	0
SDC4	0	72	0	0	0	0
SDHAF2	0	72	0	0	0	0
SDHB	0	72	0	0	0	0
SDHC	0	72	0	0	0	0
SDHD	0	72	0	0	0	0
SETBP1	0	72	0	0	0	0
SETD2	0	72	0	0	0	0
SF3B1	0	72	0	0	0	0
SLC34A2	0	72	0	0	0	0
SMAD4	0	71	0	0	0	0
SMARCB1	0	72	0	0	0	0
SMO	0	72	0	0	0	0
SNX29	0	72	0	0	0	0
SOX10	0	72	0	0	0	0
SPECC1	0	72	0	0	0	0
SPEN	0	72	0	0	0	0
SRGAP3	0	72	0	0	0	0
SRSF3	0	72	0	0	0	0
STAT3	0	72	0	0	0	0
STAT5B	0	72	0	0	0	0
STIL	0	72	0	0	0	0
STK11	0	72	0	0	0	0
SUFU	0	72	0	0	0	0
SUZ12	0	67	0	0	0	0
SYK	0	72	0	0	0	0
TAF15	0	72	0	0	0	0
TCF7L2	0	72	0	0	0	0
TET1	0	70	0	0	0	0
TFRC	0	72	0	0	0	0
TGFBR2	0	72	0	0	0	0
TNFAIP3	0	72	0	0	0	0
TNFRSF14	0	72	0	0	0	0
TOP1	0	72	0	0	0	0
TP53	0	72	0	0	0	0
TPM3	0	72	0	0	0	0
TPM4	0	71	0	0	0	0
TRIM27	0	72	0	0	0	0
TSC1	0	72	0	0	0	0
TSC2	0	72	0	0	0	0
TSHR	0	72	0	0	0	0
U2AF1	0	72	0	0	0	0
USP6	0	72	0	0	0	0
VEGFA	0	47	0	0	0	0
VEGFB	0	48	0	0	0	0
VTI1A	0	72	0	0	0	0
WDCP	0	72	0	0	0	0
WISP3	0	72	0	0	0	0
WRN	0	72	0	0	0	0
WT1	0	72	0	0	0	0
WWTR1	0	72	0	0	0	0
XPC	0	72	0	0	0	0
XPO1	0	48	0	0	0	0
YWHAE	0	72	0	0	0	0
ZNF331	0	72	0	0	0	0
ZNF384	0	72	0	0	0	0
ZNF521	0	72	0	0	0	0

## Sheet: Gene Fusion Non-Hypermutated
Table 3: Gene Fusions Identified in PRH Non-Hypermutated Gastric Cancer Cases and Their Anatomical Locations
Test	Mutated_cases	Total_profiled	Frequency (%)	Present in Antrum	Present in Body	Present in Fundus/Cardia		Case	test	result	value
ARHGAP26	5	65	7.7	2	3	0		91	ZNRF3	Unclassified	ZNRF3:KREMEN1|exon 1:exon 2|NotInFrame|4|1|chr22:29280054:+/chr22:29490246:+
ETV4	1	65	1.5	1	0	0		112	ZNF846	Unclassified	ZNF846:DCAF8|exon 4:exon 7|NotInFrame|8|0|chr19:9872758:-/chr1:160201197:-
MAST2	1	65	1.5	0	0	1		142	ZDHHC20	Unclassified	ZDHHC20:ZBTB32|exon 1:exon 2|NotInFrame|7|0|chr13:22033193:-/chr19:36203819:+
MUSK	1	65	1.5	1	0	0		193	ZC3H13	Unclassified	ZC3H13:PREX2|exon 4:exon 7|InFrame|1|1|chr13:46616299:-/chr8:68950394:+
PKN1	1	65	1.5	1	0	0		112	WSB2	Unclassified	WSB2:TAOK3|exon 2:exon 2|NotInFrame|26|0|chr12:118490115:-/chr12:118704564:-
PRKCA	1	65	1.5	1	0	0		16	WNK1	Unclassified	WNK1:ERC1|exon 1:exon 1|NotInFrame|8|1|chr12:863490:+/chr12:1136914:+
ABL1	0	65	0	0	0	0		215	WIPF2	Unclassified	WIPF2:ACLY|exon 5:exon 2|NotInFrame|6|0|chr17:38421398:+/chr17:40070153:-
AKT3	0	65	0	0	0	0		215	WIPF2	Unclassified	WIPF2:ACLY|exon 5:exon 2|InFrame|7|0|chr17:38421398:+/chr17:40070149:-
ALK	0	65	0	0	0	0		25	WDR1	Unclassified	WDR1:LETM1|exon 1:exon 12|NotInFrame|23|0|chr4:10118275:-/chr4:1818641:-
AR	0	65	0	0	0	0		26	WASHC2A	Unclassified	WASHC2A:FRMPD2|exon 3:exon 12|InFrame|7|0|chr10:51829471:+/chr10:49414976:-
AXL	0	65	0	0	0	0		193	VWA2	Unclassified	VWA2:TCF7L2|exon 3:exon 5|NotInFrame|3|0|chr10:116013484:+/chr10:114900943:+
BCR	0	65	0	0	0	0		209	VPS33A	Unclassified	VPS33A:CLIP1|exon 3:exon 25|NotInFrame|10|0|chr12:122748119:-/chr12:122758709:-
BRAF	0	65	0	0	0	0		32	VMP1	Unclassified	VMP1:RPS6KB1|exon 1:exon 3|NotInFrame|7|0|chr17:57785109:+/chr17:57987923:+
BRD3	0	65	0	0	0	0		112	UST	Unclassified	UST:SASH1|exon 5:exon 2|InFrame|9|1|chr6:149285699:+/chr6:148711270:+
BRD4	0	65	0	0	0	0		146	USP6NL	Unclassified	USP6NL:LINC00707|exon 4:exon 3|NotInFrame|8|0|chr10:11560534:-/chr10:6875605:+
EGFR	0	65	0	0	0	0		146	USP6NL	Unclassified	USP6NL:LINC00707|exon 4:exon 2|NotInFrame|7|0|chr10:11560534:-/chr10:6823266:+
ERG	0	65	0	0	0	0		32	USP48	Unclassified	USP48:HSPG2|exon 23:exon 18|InFrame|19|0|chr1:22016467:-/chr1:22205614:-
ESR1	0	65	0	0	0	0		117	USP34	Unclassified	USP34:CCT4|exon 27:exon 12|NotInFrame|10|0|chr2:61538675:-/chr2:62096688:-
ETV1	0	65	0	0	0	0		112	USP12	Unclassified	USP12:MTMR6|exon 1:exon 2|InFrame|11|0|chr13:27745729:-/chr13:25848325:-
ETV5	0	65	0	0	0	0		184	USP12	Unclassified	USP12:LNX2|exon 1:exon 6|InFrame|7|0|chr13:27745729:-/chr13:28134122:-
ETV6	0	65	0	0	0	0		184	USP12	Unclassified	USP12:LNX2|exon 1:exon 5|InFrame|5|0|chr13:27745729:-/chr13:28136918:-
EWSR1	0	65	0	0	0	0		89	UMAD1	Unclassified	UMAD1:GLCCI1|exon 3:exon 2|NotInFrame|10|0|chr7:7841374:+/chr7:8043538:+
FGFR1	0	65	0	0	0	0		175	TYMS	Unclassified	TYMS:DOCK1|exon 3:exon 2|InFrame|3|0|chr18:662320:+/chr10:128768966:+
FGFR2	0	65	0	0	0	0		202	TWSG1	Unclassified	TWSG1:ANKRD12|exon 3:exon 4|InFrame|3|0|chr18:9360069:+/chr18:9204474:+
FGFR3	0	65	0	0	0	0		154	TTC39C	Unclassified	TTC39C:LINC01898|exon 1:exon 2|NotInFrame|6|0|chr18:21595002:+/chr18:73409566:-
FGR	0	65	0	0	0	0		32	TTC3	Unclassified	TTC3:DYRK1A|exon 19:exon 2|NotInFrame|4|1|chr21:38511014:+/chr21:38792601:+
INSR	0	65	0	0	0	0		215	TP53I13	Unclassified	TP53I13:SSH2|exon 6:exon 16|NotInFrame|9|0|chr17:27899715:+/chr17:27959949:-
MAML2	0	65	0	0	0	0		162	TMEM241	Unclassified	TMEM241:DSG4|exon 3:exon 13|NotInFrame|3|0|chr18:21001331:-/chr18:28989415:+
MAST1	0	65	0	0	0	0		161	TIMM23B	Unclassified	TIMM23B:TIMM23|exon 7:exon 2|NotInFrame|3|0|chr10:51732902:+/chr10:51620382:-
MET	0	65	0	0	0	0		190	TIMM23B	Unclassified	TIMM23B:TIMM23|exon 7:exon 2|NotInFrame|3|0|chr10:51732902:+/chr10:51620382:-
MSMB	0	65	0	0	0	0		79	TIMM23	Unclassified	TIMM23:BMS1P4|exon 6:exon 10|NotInFrame|10|0|chr10:51606988:-/chr10:75473090:-
MYB	0	65	0	0	0	0		80	TIMM23	Unclassified	TIMM23:BMS1P4|exon 6:exon 10|NotInFrame|17|0|chr10:51606988:-/chr10:75473090:-
NOTCH1	0	65	0	0	0	0		89	TIMM23	Unclassified	TIMM23:BMS1P4|exon 6:exon 10|NotInFrame|16|0|chr10:51606988:-/chr10:75473090:-
NOTCH2	0	65	0	0	0	0		194	TGFBR2	Unclassified	TGFBR2:SRGAP3|exon 4:exon 2|InFrame|10|0|chr3:30691952:+/chr3:9166601:-
NRG1	0	65	0	0	0	0		32	TFRC	Unclassified	TFRC:PCYT1A|exon 1:exon 3|NotInFrame|22|0|chr3:195808914:-/chr3:195984758:-
NTRK1	0	65	0	0	0	0		142	TBL1XR1	Unclassified	TBL1XR1:MFSD14C|exon 1:exon 2|NotInFrame|10|0|chr3:176914909:-/chr9:99735230:-
NTRK2	0	65	0	0	0	0		151	TACC2	Unclassified	TACC2:ATE1|exon 6:exon 6|NotInFrame|54|4|chr10:123892249:+/chr10:123662135:-
NTRK3	0	65	0	0	0	0		151	TACC2	Unclassified	TACC2:ZMIZ1|exon 6:exon 2|NotInFrame|44|2|chr10:123892249:+/chr10:80878672:+
NUMBL	0	65	0	0	0	0		151	TACC2	Unclassified	TACC2:ZMIZ1|exon 7:exon 2|NotInFrame|34|2|chr10:123903221:+/chr10:80878672:+
NUTM1	0	65	0	0	0	0		151	TACC2	Unclassified	TACC2:ATE1|exon 6:exon 8|NotInFrame|24|2|chr10:123892249:+/chr10:123629553:-
PDGFRA	0	65	0	0	0	0		151	TACC2	Unclassified	TACC2:ATE1|exon 1:exon 6|NotInFrame|9|0|chr10:123872748:+/chr10:123662135:-
PDGFRB	0	65	0	0	0	0		151	TACC2	Unclassified	TACC2:ATE1|exon 1:exon 8|NotInFrame|6|0|chr10:123872748:+/chr10:123629553:-
PIK3CA	0	65	0	0	0	0		151	TACC2	Unclassified	TACC2:ZMIZ1|exon 1:exon 2|NotInFrame|4|0|chr10:123872748:+/chr10:80878672:+
PPARG	0	65	0	0	0	0		151	TACC2	Unclassified	TACC2:ATE1|exon 5:exon 6|NotInFrame|4|0|chr10:123848106:+/chr10:123662135:-
PRKCB	0	65	0	0	0	0		151	TACC2	Unclassified	TACC2:ATE1|exon 6:exon 9|NotInFrame|2|2|chr10:123892249:+/chr10:123600778:-
RAF1	0	65	0	0	0	0		151	TACC2	Unclassified	TACC2:ATE1|exon 6:exon 7|NotInFrame|1|2|chr10:123892249:+/chr10:123659509:-
RELA	0	65	0	0	0	0		151	TACC2	Unclassified	TACC2:ATE1|exon 6:exon 7|NotInFrame|1|2|chr10:123892249:+/chr10:123658484:-
RET	0	65	0	0	0	0		192	SULF2	Unclassified	SULF2:SKAP1|exon 2:exon 5|InFrame|3|0|chr20:46385933:-/chr17:46266862:-
ROS1	0	65	0	0	0	0		214	STK24	Unclassified	STK24:SLC15A1|exon 4:exon 22|InFrame|48|0|chr13:99127075:-/chr13:99338551:-
RSPO2	0	65	0	0	0	0		126	STARD3	Unclassified	STARD3:PGAP3|exon 2:exon 2|NotInFrame|6|1|chr17:37810003:+/chr17:37842272:-
RSPO3	0	65	0	0	0	0		214	STAG2	Unclassified	STAG2:GRIA3|exon 1:exon 11|NotInFrame|4|0|chrX:123095706:+/chrX:122551253:+
TERT	0	65	0	0	0	0		154	ST7	Unclassified	ST7:CALCR|exon 10:exon 2|InFrame|9|0|chr7:116811030:+/chr7:93116319:-
TFE3	0	65	0	0	0	0		212	ST7	Unclassified	ST7:TES|exon 1:exon 3|NotInFrame|4|0|chr7:116593745:+/chr7:115889074:+
TFEB	0	65	0	0	0	0		25	SSX2IP	Unclassified	SSX2IP:RPL5|exon 1:exon 5|NotInFrame|8|0|chr1:85156054:-/chr1:93301747:+
THADA	0	65	0	0	0	0		215	SSH2	Unclassified	SSH2:KRT222|exon 3:exon 2|NotInFrame|3|0|chr17:28120912:-/chr17:38818296:-
TMPRSS2	0	65	0	0	0	0		154	SS18	Unclassified	SS18:TTC39C|exon 3:exon 2|NotInFrame|7|0|chr18:23658040:-/chr18:21644104:+
SS18	1	30	3.3	0	0	0		194	SPECC1L	Unclassified	SPECC1L:CABIN1|exon 13:exon 26|NotInFrame|7|0|chr22:24765288:+/chr22:24509533:+
BCOR	0	30	0	0	0	0		202	SMG6	Unclassified	SMG6:METTL16|exon 4:exon 5|NotInFrame|3|0|chr17:2200537:-/chr17:2371170:-
BRD8	0	30	0	0	0	0		193	SMG1P3	Unclassified	SMG1P3:SAMD4A|exon 6:exon 2|NotInFrame|16|0|chr16:21487920:-/chr14:55168780:+
CIC	0	30	0	0	0	0		193	SLC38A1	Unclassified	SLC38A1:MAP3K12|exon 4:exon 2|NotInFrame|4|0|chr12:46622936:-/chr12:53881212:-
COL1A1	0	30	0	0	0	0		171	SLC30A5	Unclassified	SLC30A5:BTF3|exon 12:exon 3|InFrame|3|0|chr5:68414455:+/chr5:72798313:+
COL2A1	0	30	0	0	0	0		209	SLC25A26	Unclassified	SLC25A26:STAG1|exon 4:exon 6|NotInFrame|1|1|chr3:66313803:+/chr3:136261037:-
COL6A3	0	30	0	0	0	0		191	SLC16A6	Unclassified	SLC16A6:SUGCT|exon 1:exon 6|NotInFrame|6|0|chr17:66287227:-/chr7:40234539:+
CSF1	0	30	0	0	0	0		214	SLC12A8	Unclassified	SLC12A8:OSBPL11|exon 3:exon 1|NotInFrame|3|0|chr3:124906081:-/chr3:125313670:-
EMILIN2	0	30	0	0	0	0		193	SKAP2	Unclassified	SKAP2:DNAH14|exon 4:exon 36|NotInFrame|6|0|chr7:26883649:-/chr1:225372993:+
EPC1	0	30	0	0	0	0		193	SHOC2	Unclassified	SHOC2:RBM20|exon 2:exon 2|NotInFrame|6|0|chr10:112724819:+/chr10:112540559:+
EPC2	0	30	0	0	0	0		160	SESTD1	Unclassified	SESTD1:LINC01117|exon 3:exon 2|NotInFrame|8|1|chr2:180047807:-/chr2:177504219:+
FOXO1	0	30	0	0	0	0		171	SEMA3F	Unclassified	SEMA3F:DOCK3|exon 2:exon 10|NotInFrame|4|0|chr3:50197167:+/chr3:51183980:+
FUS	0	30	0	0	0	0		112	SCNN1A	Unclassified	SCNN1A:ZNF384|exon 11:exon 7|NotInFrame|10|0|chr12:6457893:-/chr12:6782606:-
GREB1	0	30	0	0	0	0		184	RSL1D1	Unclassified	RSL1D1:GABBR1|exon 9:exon 14|InFrame|3|0|chr16:11931718:-/chr6:29578778:-
HEY1	0	30	0	0	0	0		184	RSL1D1	Unclassified	RSL1D1:GABBR1|exon 9:exon 14|NotInFrame|4|0|chr16:11931710:-/chr6:29578778:-
JAZF1	0	30	0	0	0	0		77	RRBP1	Unclassified	RRBP1:PCSK2|exon 2:exon 2|NotInFrame|11|0|chr20:17660644:-/chr20:17338972:+
MBTD1	0	30	0	0	0	0		77	RRBP1	Unclassified	RRBP1:PCSK2|exon 1:exon 2|NotInFrame|7|0|chr20:17662673:-/chr20:17338972:+
MEAF6	0	30	0	0	0	0		112	RRBP1	Unclassified	RRBP1:SNX5|exon 9:exon 2|InFrame|35|0|chr20:17614105:-/chr20:17937681:-
MN1	0	30	0	0	0	0		202	RRAS2	Unclassified	RRAS2:PSMA1|exon 1:exon 2|InFrame|4|0|chr11:14380309:-/chr11:14540587:-
MYBL1	0	30	0	0	0	0		190	RPS6KB1	Unclassified	RPS6KB1:VMP1|exon 1:exon 9|NotInFrame|12|0|chr17:57970686:+/chr17:57915656:+
NAB2	0	30	0	0	0	0		198	RP2	Unclassified	RP2:ARHGAP6|exon 1:exon 2|InFrame|6|0|chrX:46696637:+/chrX:11272827:-
NCOA2	0	30	0	0	0	0		126	ROCK1	Unclassified	ROCK1:PIEZO2|exon 10:exon 3|NotInFrame|16|0|chr18:18608737:-/chr18:10979658:-
NCOA3	0	30	0	0	0	0		160	RND3	Unclassified	RND3:FSIP2|exon 2:exon 2|NotInFrame|22|1|chr2:151343208:-/chr2:186604073:+
PAX3	0	30	0	0	0	0		202	RASEF	Unclassified	RASEF:FRMD3|exon 5:exon 7|NotInFrame|5|0|chr9:85627349:-/chr9:85928662:-
PAX7	0	30	0	0	0	0		32	RASAL1	Unclassified	RASAL1:DDX54|exon 17:exon 12|NotInFrame|33|0|chr12:113543519:-/chr12:113607709:-
PGR	0	30	0	0	0	0		215	RARA	Unclassified	RARA:CDC6|exon 1:exon 2|NotInFrame|6|0|chr17:38474700:+/chr17:38445660:+
PLAG1	0	30	0	0	0	0		215	RARA	Unclassified	RARA:DHX8|exon 2:exon 2|InFrame|24|0|chr17:38487648:+/chr17:41566817:+
TP53	0	30	0	0	0	0		215	RARA	Unclassified	RARA:DHX8|exon 2:exon 3|NotInFrame|3|0|chr17:38487648:+/chr17:41567759:+
YAP1	0	30	0	0	0	0		156	RAP1B	Unclassified	RAP1B:RAB3IP|exon 1:exon 2|NotInFrame|12|0|chr12:69004823:+/chr12:70149164:+
YWHAE	0	30	0	0	0	0		193	RALY	Unclassified	RALY:CBFA2T2|exon 1:exon 2|NotInFrame|17|0|chr20:32581937:+/chr20:32194762:+
ZC3H7B	0	30	0	0	0	0		32	RAD21	Unclassified	RAD21:EIF3H|exon 2:exon 7|InFrame|10|0|chr8:117878825:-/chr8:117658842:-
KMT2A	0	29	0	0	0	0		25	PUS7	Unclassified	PUS7:ASB4|exon 5:exon 3|InFrame|12|0|chr7:105142867:-/chr7:95157125:+
HLA-A	0	22	0	0	0	0		175	PTPRN2	Unclassified	PTPRN2:NCAPG2|exon 1:exon 13|NotInFrame|20|0|chr7:158380250:-/chr7:158468348:-
HLA-B	0	22	0	0	0	0		175	PTPRN2	Unclassified	PTPRN2:NCAPG2|exon 1:exon 14|InFrame|3|0|chr7:158380250:-/chr7:158468308:-
HLA-C	0	22	0	0	0	0		77	PTPN4	Unclassified	PTPN4:CFAP221|exon 10:exon 8|NotInFrame|13|0|chr2:120658382:+/chr2:120358794:+
HLA-DPA1	0	17	0	0	0	0		77	PTPN4	Unclassified	PTPN4:CFAP221|exon 10:exon 7|InFrame|11|0|chr2:120658382:+/chr2:120344695:+
HLA-DPB1	0	17	0	0	0	0		181	PTBP3	Unclassified	PTBP3:PALM2-AKAP2|exon 1:exon 1|NotInFrame|8|0|chr9:115095750:-/chr9:112542768:+
HLA-DQA1	0	17	0	0	0	0		77	PTBP1	Unclassified	PTBP1:GPX4|exon 1:exon 2|NotInFrame|13|0|chr19:797505:+/chr19:1105185:+
HLA-DQB1	0	17	0	0	0	0		60	PRKCA	Likely Pathogenic Fusion	MSI2:PRKCA|exon 7:exon 3|InFrame|22|0|chr17:55607085:+/chr17:64492319:+
HLA-DRB1	0	17	0	0	0	0		187	PPP2R5C	Unclassified	PPP2R5C:ARSE|intron 4:exon 4|NotInFrame|3|0|chr14:102326617:+/chrX:2876464:-
TIMM23	3	3	100	0	0	0		202	PPFIA1	Unclassified	PPFIA1:ANO1|exon 2:exon 16|InFrame|46|2|chr11:70118542:+/chr11:70003053:+
BLMH	2	2	100	0	0	0		202	PPFIA1	Unclassified	PPFIA1:ANO1|exon 2:exon 17|NotInFrame|4|0|chr11:70118488:+/chr11:70007274:+
GRB7	2	2	100	0	0	0		202	PPFIA1	Unclassified	PPFIA1:ANO1|exon 21:exon 16|InFrame|1|2|chr11:70208594:+/chr11:70003053:+
MEF2D	2	2	100	0	0	0		153	PLPP1	Unclassified	PLPP1:DHX29|exon 2:exon 12|InFrame|28|1|chr5:54786788:-/chr5:54577343:-
RRBP1	2	2	100	0	0	0		112	PKN1	Likely Pathogenic Fusion	ZNF791:PKN1|exon 1:exon 10|InFrame|16|0|chr19:12721896:+/chr19:14574479:+
ST7	2	2	100	0	0	0		193	PIP5K1B	Unclassified	PIP5K1B:PGM5|exon 5:exon 2|InFrame|24|0|chr9:71491710:+/chr9:70993115:+
TIMM23B	2	2	100	0	0	0		214	PIP5K1A	Unclassified	PIP5K1A:PRUNE1|exon 7:exon 2|InFrame|7|0|chr1:151206972:+/chr1:150990288:+
USP12	2	2	100	0	0	0		215	PHF12	Unclassified	PHF12:IKZF3|exon 5:exon 4|NotInFrame|252|1|chr17:27248706:-/chr17:37934020:-
2025-03-06	1	1	100	0	0	0		215	PHF12	Unclassified	PHF12:IKZF3|exon 5:exon 6|NotInFrame|20|1|chr17:27248706:-/chr17:37934263:-
2025-09-07	1	1	100	0	0	0		215	PHF12	Unclassified	PHF12:IKZF3|exon 5:exon 4|InFrame|20|1|chr17:27248706:-/chr17:37934016:-
ABHD16A	1	1	100	0	0	0		215	PHF12	Unclassified	PHF12:IKZF3|exon 2:exon 4|NotInFrame|3|0|chr17:27277083:-/chr17:37922746:-
ACP1	1	1	100	0	0	0		215	PHF12	Unclassified	PHF12:IKZF3|exon 4:exon 4|InFrame|3|0|chr17:27250927:-/chr17:37934020:-
ADCY9	1	1	100	0	0	0		160	PGM2L1	Unclassified	PGM2L1:LIPT2|exon 1:exon 2|InFrame|8|0|chr11:74109096:-/chr11:74203409:-
ADIPOR2	1	1	100	0	0	0		72	PCSK6	Unclassified	PCSK6:MYLK|exon 12:exon 20|InFrame|14|0|chr15:101906401:-/chr3:123386034:-
AGO2	1	1	100	0	0	0		194	PCCB	Unclassified	PCCB:STAG1|exon 6:exon 26|InFrame|3|0|chr3:135980907:+/chr3:136082309:-
AKAP1	1	1	100	0	0	0		209	P3H4	Unclassified	P3H4:RIT2|exon 6:exon 6|InFrame|3|0|chr17:39963048:-/chr18:40323685:-
ANKMY2	1	1	100	0	0	0		146	OMA1	Unclassified	OMA1:MYSM1|exon 7:exon 11|InFrame|13|0|chr1:58992933:-/chr1:59139322:-
ANKRD13B	1	1	100	0	0	0		25	NPLOC4	Unclassified	NPLOC4:TMEM104|exon 3:exon 2|NotInFrame|19|1|chr17:79589192:-/chr17:72773403:+
AP2A2	1	1	100	0	0	0		58	NPIPB11	Unclassified	NPIPB11:C16orf97|exon 2:exon 2|NotInFrame|13|0|chr16:29405269:-/chr16:52092340:-
APOPT1	1	1	100	0	0	0		117	NIPBL	Unclassified	NIPBL:SEMA5A|exon 42:exon 6|InFrame|7|0|chr5:37052668:+/chr5:9238002:-
ARNTL2	1	1	100	0	0	0		191	NEK6	Unclassified	NEK6:GPD2|exon 1:exon 2|NotInFrame|3|0|chr9:127020364:+/chr2:157332610:+
ASCC1	1	1	100	0	0	0		112	NCK2	Unclassified	NCK2:MRPS9|exon 1:exon 6|NotInFrame|30|0|chr2:106361595:+/chr2:105705442:+
ATE1	1	1	100	0	0	0		112	NCEH1	Unclassified	NCEH1:SPATA16|exon 1:exon 3|InFrame|12|0|chr3:172428637:-/chr3:172766884:-
B3GALNT2	1	1	100	0	0	0		50	MYH9	Unclassified	MYH9:UBE2N|exon 2:exon 2|InFrame|16|1|chr22:36744949:-/chr12:93805075:-
B4GALT5	1	1	100	0	0	0		32	MUSK	Unclassified	SNX30:MUSK|exon 7:exon 2|NotInFrame|4|0|chr9:115613225:+/chr9:113444954:+
BAIAP2L2	1	1	100	0	0	0		32	MORF4L1	Unclassified	MORF4L1:MYO18A|exon 3:exon 41|InFrame|11|1|chr15:79172921:+/chr17:27409456:-
BIN3	1	1	100	0	0	0		126	MIEN1	Unclassified	MIEN1:FMNL1|exon 3:exon 8|InFrame|7|0|chr17:37885938:-/chr17:43314648:+
C11ORF49	1	1	100	0	0	0		202	METTL16	Unclassified	METTL16:SGSM2|exon 6:exon 2|NotInFrame|6|0|chr17:2367502:-/chr17:2246839:+
C8ORF37-AS1	1	1	100	0	0	0		154	METAP1	Unclassified	METAP1:PPP3CA|exon 7:exon 3|InFrame|10|0|chr4:99964538:+/chr4:102030235:-
CATSPERB	1	1	100	0	0	0		112	MEF2D	Unclassified	MEF2D:UBR4|exon 1:exon 88|NotInFrame|34|0|chr1:156470278:-/chr1:19428135:-
CDKAL1	1	1	100	0	0	0		202	MEF2D	Unclassified	MEF2D:IQGAP3|exon 1:exon 2|NotInFrame|11|0|chr1:156470278:-/chr1:156539255:-
CLDN18	1	1	100	0	0	0		39	MECOM	Unclassified	MECOM:PHC3|exon 2:exon 5|InFrame|10|0|chr3:169098975:-/chr3:169867032:-
CLUH	1	1	100	0	0	0		178	MCM5	Unclassified	MCM5:SMC1B|exon 16:exon 2|NotInFrame|8|0|chr22:35819334:+/chr22:45804779:-
CNOT3	1	1	100	0	0	0		47	MBTPS1	Unclassified	MBTPS1:TLDC1|exon 22:exon 6|InFrame|8|0|chr16:84089610:-/chr16:84516316:-
COG6	1	1	100	0	0	0		193	MAST2	Likely Pathogenic Fusion	RAD54L:MAST2|exon 3:exon 2|InFrame|7|0|chr1:46714270:+/chr1:46290105:+
COPA	1	1	100	0	0	0		32	LRRC8A	Unclassified	LRRC8A:GLE1|exon 2:exon 2|InFrame|12|0|chr9:131671600:+/chr9:131271155:+
CPD	1	1	100	0	0	0		39	LRP5	Unclassified	LRP5:CHRM4|exon 21:exon 1|NotInFrame|12|0|chr11:68207384:+/chr11:46408136:-
CPT1A	1	1	100	0	0	0		198	LRIG1	Unclassified	LRIG1:ASCC1|exon 3:exon 1|NotInFrame|3|0|chr3:66501983:-/chr10:73976692:-
CTNND1	1	1	100	0	0	0		161	LPP	Unclassified	LPP:BBX|exon 8:exon 11|InFrame|10|0|chr3:188478070:+/chr3:107491475:+
CTSS	1	1	100	0	0	0		202	LPIN2	Unclassified	LPIN2:MYOM1|exon 1:exon 22|NotInFrame|30|5|chr18:3011716:-/chr18:3102628:-
CUX1	1	1	100	0	0	0		193	LOC400927-CSNK1E	Unclassified	LOC400927-CSNK1E:FAM227A|exon 3:exon 12|NotInFrame|5|0|chr22:38776375:-/chr22:39003481:-
CXADR	1	1	100	0	0	0		193	LOC400927-CSNK1E	Unclassified	LOC400927-CSNK1E:FAM227A|exon 3:exon 13|NotInFrame|4|0|chr22:38776375:-/chr22:39001353:-
DEPDC5	1	1	100	0	0	0		193	LOC400927-CSNK1E	Unclassified	LOC400927-CSNK1E:FAM227A|exon 4:exon 12|NotInFrame|4|0|chr22:38757404:-/chr22:39003481:-
DNAJC16	1	1	100	0	0	0		184	LHPP	Unclassified	LHPP:DOCK1|exon 1:exon 2|NotInFrame|3|0|chr10:126150556:+/chr10:128768966:+
EIF4EBP2	1	1	100	0	0	0		39	LGALS2	Unclassified	LGALS2:CRTC3|exon 3:exon 3|InFrame|61|0|chr22:37966583:-/chr15:91136868:+
ESCO1	1	1	100	0	0	0		192	LDLRAD4	Unclassified	LDLRAD4:RNMT|exon 3:exon 3|NotInFrame|3|0|chr18:13387761:+/chr18:13731475:+
EVC	1	1	100	0	0	0		193	LDLR	Unclassified	LDLR:AP2A1|exon 1:exon 2|InFrame|63|0|chr19:11200291:+/chr19:50285014:+
EXT1	1	1	100	0	0	0		193	LCN2	Unclassified	LCN2:ZNF79|exon 2:exon 4|NotInFrame|46|1|chr9:130912653:+/chr9:130197369:+
FANCI	1	1	100	0	0	0		193	LCN2	Unclassified	LCN2:ZNF79|exon 1:exon 4|InFrame|16|0|chr9:130911942:+/chr9:130197369:+
FAT1	1	1	100	0	0	0		162	LAMA3	Unclassified	LAMA3:CDH2|exon 5:exon 2|InFrame|8|0|chr18:21470081:+/chr18:25593873:-
FBXO38	1	1	100	0	0	0		154	KRIT1	Unclassified	KRIT1:AKAP9|exon 16:exon 47|NotInFrame|4|1|chr7:91830621:-/chr7:91734992:+
FBXW11	1	1	100	0	0	0		154	KMT2C	Unclassified	KMT2C:ACTR3B|exon 2:exon 2|NotInFrame|4|0|chr7:152055672:-/chr7:152480272:+
FLOT2	1	1	100	0	0	0		50	KLHL21	Unclassified	KLHL21:CEP104|exon 3:exon 13|InFrame|7|0|chr1:6655545:-/chr1:3747786:-
FMNL1	1	1	100	0	0	0		133	KITLG	Unclassified	KITLG:SOAT1|exon 1:exon 5|NotInFrame|10|0|chr12:88974041:-/chr1:179308573:+
FNDC3B	1	1	100	0	0	0		202	KIT	Unclassified	KIT:LOC100507487|exon 1:exon 3|NotInFrame|3|0|chr4:55524248:+/chr4:129391205:+
FRMD4B	1	1	100	0	0	0		193	KCNQ1	Unclassified	KCNQ1:KRTAP5-AS1|exon 11:exon 2|NotInFrame|6|0|chr11:2683311:+/chr11:1618478:+
GATC	1	1	100	0	0	0		215	JUP	Unclassified	JUP:KRT23|exon 2:exon 3|NotInFrame|33|0|chr17:39927899:-/chr17:39086348:-
GFPT1	1	1	100	0	0	0		202	ITCH	Unclassified	ITCH:ASIP|exon 3:exon 1|NotInFrame|14|0|chr20:32981687:+/chr20:32848171:+
GIT1	1	1	100	0	0	0		175	INPP5K	Unclassified	INPP5K:PITPNA|exon 8:exon 7|InFrame|5|0|chr17:1411409:-/chr17:1442246:-
GOLPH3L	1	1	100	0	0	0		215	IKZF3	Unclassified	IKZF3:PHF12|exon 4:exon 5|InFrame|3|0|chr17:37933904:-/chr17:27248826:-
GPR39	1	1	100	0	0	0		215	IKZF3	Unclassified	IKZF3:PHF12|exon 4:exon 3|NotInFrame|3|0|chr17:37933904:-/chr17:27254081:-
H3F3A	1	1	100	0	0	0		194	HTT	Unclassified	HTT:LOC102724297|exon 33:exon 3|NotInFrame|9|0|chr4:3176834:+/chr3:46412908:-
HTT	1	1	100	0	0	0		202	H3F3A	Unclassified	H3F3A:PTPRM|exon 3:exon 24|InFrame|39|0|chr1:226253510:+/chr18:8370888:+
IKZF3	1	1	100	0	0	0		133	GRB7	Unclassified	GRB7:GSDMB|exon 1:exon 7|NotInFrame|19|0|chr17:37894386:+/chr17:38062524:-
INPP5K	1	1	100	0	0	0		215	GRB7	Unclassified	GRB7:BLMH|exon 1:exon 3|NotInFrame|127|3|chr17:37894386:+/chr17:28616500:-
ITCH	1	1	100	0	0	0		215	GRB7	Unclassified	GRB7:BLMH|exon 1:exon 3|NotInFrame|45|3|chr17:37894645:+/chr17:28616500:-
JUP	1	1	100	0	0	0		215	GRB7	Unclassified	GRB7:BLMH|exon 1:exon 4|NotInFrame|4|1|chr17:37894386:+/chr17:28614965:-
KCNQ1	1	1	100	0	0	0		215	GRB7	Unclassified	GRB7:BLMH|exon 1:exon 3|NotInFrame|2|3|chr17:37896434:+/chr17:28616500:-
KIT	1	1	100	0	0	0		215	GRB7	Unclassified	GRB7:BLMH|exon 1:exon 3|InFrame|2|3|chr17:37895177:+/chr17:28616500:-
KITLG	1	1	100	0	0	0		160	GPR39	Unclassified	GPR39:TMEM263|exon 1:exon 3|NotInFrame|3|0|chr2:133175471:+/chr12:107360889:+
KLHL21	1	1	100	0	0	0		193	GOLPH3L	Unclassified	GOLPH3L:HORMAD1|exon 2:exon 2|NotInFrame|3|0|chr1:150667132:-/chr1:150692014:-
KMT2C	1	1	100	0	0	0		215	GIT1	Unclassified	GIT1:ZNF385C|exon 12:exon 2|InFrame|10|0|chr17:27904154:-/chr17:40189903:-
KRIT1	1	1	100	0	0	0		193	GFPT1	Unclassified	GFPT1:AAK1|exon 13:exon 22|NotInFrame|13|0|chr2:69569284:-/chr2:69693683:-
LAMA3	1	1	100	0	0	0		193	GFPT1	Unclassified	GFPT1:AAK1|exon 13:exon 22|NotInFrame|3|0|chr2:69569284:-/chr2:69700391:-
LCN2	1	1	100	0	0	0		146	GATC	Unclassified	GATC:COX6A1|exon 2:exon 2|NotInFrame|44|0|chr12:120884632:+/chr12:120876182:+
LDLR	1	1	100	0	0	0		191	FRMD4B	Unclassified	FRMD4B:CADPS|exon 11:exon 26|InFrame|23|1|chr3:69265414:-/chr3:62388860:-
LDLRAD4	1	1	100	0	0	0		151	FNDC3B	Unclassified	FNDC3B:BAX|exon 3:exon 2|InFrame|4|0|chr3:171851336:+/chr19:49458805:+
LGALS2	1	1	100	0	0	0		126	FMNL1	Unclassified	FMNL1:IKZF3|exon 16:exon 5|NotInFrame|100|1|chr17:43319832:+/chr17:37944627:-
LHPP	1	1	100	0	0	0		215	FLOT2	Unclassified	FLOT2:DHX8|exon 1:exon 18|NotInFrame|16|0|chr17:27224544:-/chr17:41594535:+
LOC400927-CSNK1E	1	1	100	0	0	0		194	FBXW11	Unclassified	FBXW11:STK10|exon 1:exon 19|InFrame|4|0|chr5:171433462:-/chr5:171472026:-
LPIN2	1	1	100	0	0	0		193	FBXO38	Unclassified	FBXO38:SPINK5|exon 12:exon 32|NotInFrame|6|0|chr5:147796767:+/chr5:147510822:+
LPP	1	1	100	0	0	0		154	FAT1	Unclassified	FAT1:ADAD1|exon 2:exon 7|InFrame|4|0|chr4:187627717:-/chr4:123329063:+
LRIG1	1	1	100	0	0	0		193	FANCI	Unclassified	FANCI:ABHD2|exon 18:exon 4|NotInFrame|4|0|chr15:89828449:+/chr15:89694908:+
LRP5	1	1	100	0	0	0		60	EXT1	Unclassified	EXT1:SAMD12|exon 1:exon 4|NotInFrame|30|3|chr8:119122324:-/chr8:119391939:-
LRRC8A	1	1	100	0	0	0		60	EXT1	Unclassified	EXT1:SAMD12|exon 1:exon 5|NotInFrame|2|3|chr8:119122324:-/chr8:119209971:-
MBTPS1	1	1	100	0	0	0		193	EVC	Unclassified	EVC:DNM1|exon 11:exon 2|NotInFrame|7|0|chr4:5758089:+/chr9:130980510:+
MCM5	1	1	100	0	0	0		215	ETV4	Likely Pathogenic Fusion	PGAP3:ETV4|exon 3:exon 3|InFrame|11|0|chr17:37840850:-/chr17:41622735:-
MECOM	1	1	100	0	0	0		47	ESCO1	Unclassified	ESCO1:GREB1L|exon 10:exon 2|NotInFrame|8|0|chr18:19116003:-/chr18:18945988:+
METAP1	1	1	100	0	0	0		191	EIF4EBP2	Unclassified	EIF4EBP2:FRMD4A|exon 1:exon 2|NotInFrame|8|0|chr10:72164302:+/chr10:14372182:-
METTL16	1	1	100	0	0	0		193	DNAJC16	Unclassified	DNAJC16:FHAD1|exon 6:exon 4|InFrame|18|0|chr1:15874923:+/chr1:15615895:+
MIEN1	1	1	100	0	0	0		193	DEPDC5	Unclassified	DEPDC5:SLC5A1|exon 2:exon 5|NotInFrame|28|0|chr22:32154619:+/chr22:32477853:+
MORF4L1	1	1	100	0	0	0		112	CXADR	Unclassified	CXADR:NRIP1|exon 1:exon 2|NotInFrame|7|0|chr21:18885490:+/chr21:16415895:-
MYH9	1	1	100	0	0	0		25	CUX1	Unclassified	CUX1:CADPS2|exon 7:exon 2|NotInFrame|17|1|chr7:101758553:+/chr7:122377122:-
NCEH1	1	1	100	0	0	0		39	CTSS	Unclassified	CTSS:ARNT|exon 5:exon 7|InFrame|35|1|chr1:150722482:-/chr1:150807116:-
NCK2	1	1	100	0	0	0		79	CTNND1	Unclassified	CTNND1:ZDHHC5|exon 17:exon 4|InFrame|19|0|chr11:57581845:+/chr11:57455980:+
NEK6	1	1	100	0	0	0		161	CPT1A	Unclassified	CPT1A:GRM5|exon 2:exon 1|NotInFrame|24|0|chr11:68582802:-/chr11:88781240:-
NIPBL	1	1	100	0	0	0		193	CPD	Unclassified	CPD:ORMDL3|exon 12:exon 4|NotInFrame|86|5|chr17:28773038:+/chr17:38080478:-
NPIPB11	1	1	100	0	0	0		25	COPA	Unclassified	COPA:LOC101928372|exon 8:exon 5|NotInFrame|9|1|chr1:160293221:-/chr1:160914856:+
NPLOC4	1	1	100	0	0	0		198	COG6	Unclassified	COG6:PAN3|exon 18:exon 7|NotInFrame|3|0|chr13:40301685:+/chr13:28830429:+
OMA1	1	1	100	0	0	0		32	CNOT3	Unclassified	CNOT3:PVR|exon 10:exon 2|NotInFrame|31|0|chr19:54650393:+/chr19:45150495:+
P3H4	1	1	100	0	0	0		175	CLUH	Unclassified	CLUH:PAFAH1B1|exon 25:exon 6|NotInFrame|4|0|chr17:2594903:-/chr17:2573457:+
PCCB	1	1	100	0	0	0		28	CLDN18	Unclassified	CLDN18:ARHGAP6|exon 5:exon 2|InFrame|13|0|chr3:137749947:+/chrX:11272827:-
PCSK6	1	1	100	0	0	0		202	CDKAL1	Unclassified	CDKAL1:E2F3|exon 4:exon 2|NotInFrame|19|0|chr6:20548936:+/chr6:20480077:+
PGM2L1	1	1	100	0	0	0		175	CATSPERB	Unclassified	CATSPERB:TC2N|exon 5:exon 4|InFrame|4|0|chr14:92185762:-/chr14:92268765:-
PHF12	1	1	100	0	0	0		193	C8ORF37-AS1	Unclassified	C8orf37-AS1:NDUFAF6|exon 1:exon 3|NotInFrame|3|0|chr8:96281118:+/chr8:96047682:+
PIP5K1A	1	1	100	0	0	0		112	C11ORF49	Unclassified	C11orf49:CREB3L1|exon 2:exon 11|InFrame|7|0|chr11:47074069:+/chr11:46341815:+
PIP5K1B	1	1	100	0	0	0		193	BLMH	Unclassified	BLMH:SBNO2|exon 11:exon 3|NotInFrame|5|0|chr17:28593903:-/chr19:1124021:-
PLPP1	1	1	100	0	0	0		215	BLMH	Unclassified	BLMH:TNS4|exon 10:exon 7|InFrame|5|0|chr17:28598339:-/chr17:38638668:-
PPFIA1	1	1	100	0	0	0		215	BLMH	Unclassified	BLMH:ANKRD13B|exon 3:exon 8|InFrame|43|0|chr17:28616391:-/chr17:27937703:+
PPP2R5C	1	1	100	0	0	0		192	BIN3	Unclassified	BIN3:PASD1|exon 1:exon 9|InFrame|11|0|chr8:22526557:-/chrX:150817087:+
PTBP1	1	1	100	0	0	0		184	BAIAP2L2	Unclassified	BAIAP2L2:DDX17|exon 4:exon 4|NotInFrame|14|0|chr22:38503859:-/chr22:38894578:-
PTBP3	1	1	100	0	0	0		184	BAIAP2L2	Unclassified	BAIAP2L2:DDX17|exon 3:exon 4|InFrame|12|0|chr22:38504262:-/chr22:38894578:-
PTPN4	1	1	100	0	0	0		112	B4GALT5	Unclassified	B4GALT5:HBS1L|exon 1:exon 12|InFrame|74|0|chr20:48330113:-/chr6:135303700:-
PTPRN2	1	1	100	0	0	0		160	B3GALNT2	Unclassified	B3GALNT2:SMAP1|exon 7:exon 3|InFrame|3|0|chr1:235634164:-/chr6:71464683:+
PUS7	1	1	100	0	0	0		193	ATE1	Unclassified	ATE1:TACC2|exon 7:exon 2|NotInFrame|30|1|chr10:123658356:-/chr10:123781452:+
RAD21	1	1	100	0	0	0		193	ATE1	Unclassified	ATE1:TACC2|exon 7:exon 3|InFrame|4|0|chr10:123658356:-/chr10:123809953:+
RALY	1	1	100	0	0	0		194	ASCC1	Unclassified	ASCC1:CHST3|exon 7:exon 2|NotInFrame|3|0|chr10:73921296:-/chr10:73765494:+
RAP1B	1	1	100	0	0	0		202	ARNTL2	Unclassified	ARNTL2:FGFR1OP2|exon 1:exon 2|NotInFrame|3|0|chr12:27486036:+/chr12:27107078:+
RARA	1	1	100	0	0	0		30	ARHGAP26	Fusion Detected	CLDN18:ARHGAP26|exon 5:exon 12|InFrame|7|0|chr3:137749947:+/chr5:142393645:+
RASAL1	1	1	100	0	0	0		58	ARHGAP26	Pathogenic Fusion	CLDN18:ARHGAP26|exon 5:exon 12|InFrame|6|0|chr3:137749947:+/chr5:142393645:+
RASEF	1	1	100	0	0	0		95	ARHGAP26	Pathogenic Fusion	CLDN18:ARHGAP26|exon 5:exon 10|InFrame|33|0|chr3:137749947:+/chr5:142292764:+
RND3	1	1	100	0	0	0		126	ARHGAP26	Pathogenic Fusion	CLDN18:ARHGAP26|exon 5:exon 12|InFrame|15|0|chr3:137749947:+/chr5:142393645:+
ROCK1	1	1	100	0	0	0		151	ARHGAP26	Pathogenic Fusion	CLDN18:ARHGAP26|exon 5:exon 10|InFrame|31|0|chr3:137749947:+/chr5:142292764:+
RP2	1	1	100	0	0	0		202	APOPT1	Unclassified	APOPT1:MARK3|exon 3:exon 2|NotInFrame|5|0|chr14:104040507:+/chr14:103871413:+
RPS6KB1	1	1	100	0	0	0		153	AP2A2	Unclassified	AP2A2:PIWIL4|exon 1:exon 2|NotInFrame|14|1|chr11:926088:+/chr11:94301896:+
RRAS2	1	1	100	0	0	0		215	ANKRD13B	Unclassified	ANKRD13B:SSH2|exon 1:exon 3|InFrame|15|0|chr17:27920753:+/chr17:28120955:-
RSL1D1	1	1	100	0	0	0		215	ANKRD13B	Unclassified	ANKRD13B:IKZF3|exon 1:exon 4|NotInFrame|20|0|chr17:27920753:+/chr17:37922746:-
SCNN1A	1	1	100	0	0	0		191	ANKMY2	Unclassified	ANKMY2:FAM126A|exon 4:exon 11|InFrame|11|1|chr7:16664608:-/chr7:22985782:-
SEMA3F	1	1	100	0	0	0		193	AKAP1	Unclassified	AKAP1:SCPEP1|exon 9:exon 4|NotInFrame|6|0|chr17:55194288:+/chr17:55065056:+
SESTD1	1	1	100	0	0	0		32	AGO2	Unclassified	AGO2:TRAPPC9|exon 1:exon 17|InFrame|13|0|chr8:141645584:-/chr8:141231682:-
SHOC2	1	1	100	0	0	0		32	AGO2	Unclassified	AGO2:TRAPPC9|exon 10:exon 18|InFrame|7|0|chr8:141565995:-/chr8:141034176:-
SKAP2	1	1	100	0	0	0		32	ADIPOR2	Unclassified	ADIPOR2:ERC1|exon 2:exon 16|InFrame|14|0|chr12:1863680:+/chr12:1517315:+
SLC12A8	1	1	100	0	0	0		202	ADCY9	Unclassified	ADCY9:PAM16|exon 3:exon 2|InFrame|3|0|chr16:4057369:-/chr16:4393292:-
SLC16A6	1	1	100	0	0	0		160	ACP1	Unclassified	ACP1:SESTD1|exon 1:exon 5|NotInFrame|21|0|chr2:265007:+/chr2:180036960:-
SLC25A26	1	1	100	0	0	0		112	ABHD16A	Unclassified	ABHD16A:TDRD5|exon 2:exon 6|NotInFrame|8|0|chr6:31668719:-/chr1:179590170:+
SLC30A5	1	1	100	0	0	0		28	2025-09-07	Unclassified	SEPT7:HELZ|exon 2:exon 31|NotInFrame|9|0|chr7:35903268:+/chr17:65103801:-
SLC38A1	1	1	100	0	0	0		202	2025-03-06	Unclassified	MARCH6:CCT5|exon 14:exon 2|InFrame|6|0|chr5:10403653:+/chr5:10254257:+
SMG1P3	1	1	100	0	0	0		202	2025-03-06	Unclassified	MARCH6:CCT5|exon 14:exon 1|NotInFrame|5|0|chr5:10403653:+/chr5:10250410:+
SMG6	1	1	100	0	0	0
SPECC1L	1	1	100	0	0	0
SSH2	1	1	100	0	0	0
SSX2IP	1	1	100	0	0	0
STAG2	1	1	100	0	0	0
STARD3	1	1	100	0	0	0
STK24	1	1	100	0	0	0
SULF2	1	1	100	0	0	0
TACC2	1	1	100	0	0	0
TBL1XR1	1	1	100	0	0	0
TFRC	1	1	100	0	0	0
TGFBR2	1	1	100	0	0	0
TMEM241	1	1	100	0	0	0
TP53I13	1	1	100	0	0	0
TTC3	1	1	100	0	0	0
TTC39C	1	1	100	0	0	0
TWSG1	1	1	100	0	0	0
TYMS	1	1	100	0	0	0
UMAD1	1	1	100	0	0	0
USP34	1	1	100	0	0	0
USP48	1	1	100	0	0	0
USP6NL	1	1	100	0	0	0
UST	1	1	100	0	0	0
VMP1	1	1	100	0	0	0
VPS33A	1	1	100	0	0	0
VWA2	1	1	100	0	0	0
WASHC2A	1	1	100	0	0	0
WDR1	1	1	100	0	0	0
WIPF2	1	1	100	0	0	0
WNK1	1	1	100	0	0	0
WSB2	1	1	100	0	0	0
ZC3H13	1	1	100	0	0	0
ZDHHC20	1	1	100	0	0	0
ZNF846	1	1	100	0	0	0
ZNRF3	1	1	100	0	0	0

## Sheet: MutFreq-Fundus-Cardia
Table 4: Mutated Genes in PRH Gastric Cancer Tumors Located at the Fundus and Cardia of the Stomach
Test	Mutated_cases	Total_profiled	Frequency (%)
ACSL6	2	13	15.4
APC	2	13	15.4
ARID1A	4	11	36.4
ATR	2	13	15.4
BCL11A	1	9	11.1
BRCA2	1	13	7.7
CBL	1	13	7.7
CDC73	1	13	7.7
CDH1	2	13	15.4
CLTCL1	1	9	11.1
DNMT3A	1	12	8.3
FANCD2	1	13	7.7
FGFR3	1	13	7.7
JAK3	1	13	7.7
KAT6B	2	13	15.4
MAP3K1	1	13	7.7
MN1	1	13	7.7
MSH6	2	13	15.4
NUTM1	1	13	7.7
PDGFB	1	13	7.7
POT1	1	13	7.7
PTEN	2	13	15.4
RARA	1	11	9.1
SMO	1	13	7.7
TP53	7	13	53.8
UBR5	2	13	15.4
ABL1	1	13	7.7
ABL2	1	13	7.7
ACKR3	1	13	7.7
ACSL3	0	13	0
AFDN	0	13	0
AFF1	0	12	0
AFF3	0	6	0
AKT1	0	13	0
AKT2	0	13	0
AKT3	0	13	0
ALK	0	12	0
AMER1	1	13	7.7
AR	0	13	0
ARAF	1	13	7.7
ARFRP1	0	13	0
ARHGEF12	1	8	12.5
ARID2	1	13	7.7
ARNT	0	8	0
ASPSCR1	0	3	0
ATF1	0	13	0
ATIC	0	11	0
ATM	2	13	15.4
ATP1A1	0	13	0
ATRX	1	11	9.1
AURKB	0	13	0
AXIN1	0	12	0
AXL	1	5	20
BAP1	1	12	8.3
BARD1	0	13	0
BCL10	0	10	0
BCL11B	1	12	8.3
BCL2	1	13	7.7
BCL2L11	0	13	0
BCL2L2	0	13	0
BCL3	0	5	0
BCL6	0	13	0
BCL9	0	13	0
BCOR	0	13	0
BCORL1	1	13	7.7
BIRC3	0	4	0
BLM	2	13	15.4
BMPR1A	0	13	0
BRAF	0	13	0
BRCA1	1	13	7.7
BRD3	1	12	8.3
BRD4	0	11	0
BRIP1	0	13	0
BTG1	0	13	0
BTK	0	10	0
BUB1B	1	10	10
C15orf65	0	5	0
CACNA1D	0	11	0
CALR	0	13	0
CAMTA1	0	4	0
CARD11	1	13	7.7
CARS	0	13	0
CASP8	0	13	0
CBFA2T3	0	6	0
CBFB	0	13	0
CBLB	2	10	20
CCDC6	0	12	0
CCND1	0	13	0
CCND2	0	13	0
CCND3	0	13	0
CCNE1	0	12	0
CD274	0	13	0
CD74	0	12	0
CD79A	2	6	33.3
CD79B	0	13	0
CDH11	0	13	0
CDK12	0	13	0
CDK4	0	13	0
CDK6	0	13	0
CDK8	0	12	0
CDKN1B	1	13	7.7
CDKN2A	1	12	8.3
CDKN2B	0	13	0
CDKN2C	0	13	0
CDX2	1	13	7.7
CEBPA	0	12	0
CHEK1	0	13	0
CHEK2	0	13	0
CHIC2	0	13	0
CHN1	0	4	0
CIC	0	13	0
CIITA	1	5	20
CNBP	0	13	0
CNOT3	0	11	0
COX6C	0	13	0
CREB1	0	10	0
CREB3L1	0	10	0
CREB3L2	0	12	0
CREBBP	0	13	0
CRKL	0	13	0
CRTC1	0	5	0
CRTC3	1	13	7.7
CSF1R	0	13	0
CSF3R	0	7	0
CTCF	0	13	0
CTLA4	0	11	0
CTNNA1	0	13	0
CTNNB1	0	13	0
CYLD	1	13	7.7
CYP2D6	0	13	0
DAXX	0	13	0
DDB2	0	12	0
DDIT3	0	13	0
DDR2	0	13	0
DDX6	0	13	0
DICER1	1	13	7.7
DOT1L	0	4	0
EBF1	0	12	0
ECT2L	2	13	15.4
EGFR	0	13	0
EIF4A2	0	13	0
ELK4	0	13	0
EML4	1	6	16.7
EMSY	0	9	0
EP300	1	13	7.7
EPHA3	0	13	0
EPHA5	0	11	0
EPHB1	0	13	0
ERBB2	0	13	0
ERBB3	0	13	0
ERBB4	0	13	0
ERC1	0	13	0
ERCC1	1	13	7.7
ERCC2	0	13	0
ERCC3	0	13	0
ERCC4	0	12	0
ERCC5	1	12	8.3
ERG	0	13	0
ESR1	1	13	7.7
ETV1	0	13	0
ETV4	0	12	0
ETV5	1	13	7.7
ETV6	0	13	0
EWSR1	0	12	0
EXT1	0	13	0
EXT2	0	13	0
EZH2	0	13	0
EZR	0	11	0
FAM46C	1	13	7.7
FANCA	0	13	0
FANCC	1	13	7.7
FANCF	0	13	0
FANCG	0	13	0
FANCL	0	13	0
FAS	0	13	0
FBXO11	0	11	0
FBXW7	1	13	7.7
FCRL4	0	13	0
FGF10	0	13	0
FGF14	0	11	0
FGF19	0	13	0
FGF23	0	13	0
FGF3	0	13	0
FGF4	0	13	0
FGF6	0	13	0
FGFR1	0	13	0
FGFR1OP	0	7	0
FGFR2	0	13	0
FGFR4	1	13	7.7
FH	0	13	0
FHIT	0	13	0
FIP1L1	0	10	0
FLCN	0	13	0
FLI1	0	13	0
FLT1	0	13	0
FLT4	1	11	9.1
FNBP1	0	10	0
FOXA1	0	13	0
FOXL2	0	13	0
FOXO1	0	13	0
FOXO3	0	13	0
FOXO4	1	12	8.3
FOXP1	0	13	0
FSTL3	0	3	0
FUBP1	0	13	0
FUS	0	13	0
GATA1	0	11	0
GATA2	0	13	0
GATA3	0	13	0
GID4	0	13	0
GMPS	0	13	0
GNA11	0	13	0
GNA13	0	13	0
GNAQ	1	13	7.7
GNAS	1	13	7.7
GPC3	0	13	0
GRIN2A	1	13	7.7
GSK3B	0	13	0
H3F3A	0	13	0
H3F3B	0	13	0
HEY1	0	13	0
HGF	1	7	14.3
HIST1H3B	0	13	0
HIST1H4I	0	13	0
HLF	0	13	0
HMGA2	0	10	0
HNF1A	0	13	0
HOOK3	0	7	0
HOXA11	0	13	0
HOXA13	0	12	0
HOXA9	0	13	0
HOXD13	0	13	0
HRAS	0	13	0
HSP90AA1	0	13	0
HSP90AB1	0	13	0
IDH1	0	13	0
IDH2	0	13	0
IGF1R	1	13	7.7
IKBKE	0	12	0
IKZF1	0	13	0
IL7R	0	13	0
INHBA	0	13	0
IRF4	0	13	0
IRS2	1	10	10
ITK	0	13	0
JAK1	0	13	0
JAK2	1	11	9.1
JAZF1	0	13	0
JUN	0	13	0
KAT6A	0	13	0
KCNJ5	1	13	7.7
KDM5A	1	11	9.1
KDM5C	0	11	0
KDM6A	0	13	0
KDR	0	13	0
KDSR	0	13	0
KEAP1	0	13	0
KIAA1549	2	3	66.7
KIF5B	0	12	0
KIT	0	13	0
KLF4	0	13	0
KLHL6	0	13	0
KLK2	0	13	0
KMT2A	0	13	0
KMT2C	1	12	8.3
KMT2D	5	13	38.5
KRAS	1	13	7.7
LCK	0	13	0
LHFPL6	0	13	0
LIFR	0	6	0
LMO1	0	4	0
LPP	0	13	0
LRP1B	1	13	7.7
MAF	0	13	0
MAFB	0	13	0
MAML2	0	13	0
MAP2K1	0	13	0
MAP2K2	0	13	0
MAP2K4	0	12	0
MAX	0	12	0
MCL1	0	13	0
MDM2	0	13	0
MDM4	0	13	0
MDS2	0	12	0
MECOM	1	13	7.7
MEF2B	1	10	10
MEN1	0	13	0
MET	0	13	0
MITF	0	13	0
MLF1	0	11	0
MLH1	0	13	0
MLLT10	0	7	0
MLLT11	0	13	0
MLLT3	0	12	0
MPL	0	13	0
MRE11	1	13	7.7
MSH2	1	13	7.7
MSI	0	12	0
MSI2	0	12	0
MTCP1	0	13	0
MTOR	0	13	0
MUC1	0	11	0
MUTYH	2	13	15.4
MYC	0	13	0
MYCL	0	13	0
MYCN	0	13	0
MYD88	0	13	0
MYH11	3	12	25
MYH9	3	13	23.1
NBN	1	13	7.7
NCOA2	0	13	0
NCOA4	0	11	0
NDRG1	0	13	0
NF1	2	11	18.2
NF2	0	13	0
NFE2L2	0	12	0
NFIB	1	12	8.3
NFKB2	0	12	0
NFKBIA	0	13	0
NKX2-1	0	12	0
NONO	0	6	0
NOTCH1	0	9	0
NOTCH2	1	7	14.3
NPM1	0	7	0
NR4A3	0	13	0
NRAS	0	13	0
NSD1	0	13	0
NSD2	0	10	0
NSD3	0	13	0
NT5C2	0	12	0
NTRK1	1	13	7.7
NTRK2	0	13	0
NTRK3	0	13	0
NUP214	0	13	0
NUP93	0	13	0
NUP98	1	13	7.7
OLIG2	0	13	0
P2RY8	0	13	0
PAFAH1B2	0	13	0
PAK3	0	6	0
PALB2	0	13	0
PAX3	1	13	7.7
PAX5	0	12	0
PAX7	0	10	0
PAX8	0	13	0
PBRM1	0	13	0
PBX1	0	13	0
PCM1	0	12	0
PDCD1	0	13	0
PDCD1LG2	0	13	0
PDE4DIP	0	12	0
PDGFRA	0	13	0
PDGFRB	0	13	0
PDK1	0	13	0
PER1	2	12	16.7
PHF6	0	13	0
PHOX2B	2	12	16.7
PIK3CA	1	13	7.7
PIK3CG	0	13	0
PIK3R1	0	13	0
PIM1	0	13	0
PLAG1	0	13	0
PML	0	13	0
PMS1	0	13	0
PMS2	0	13	0
POLE	0	13	0
POU2AF1	0	13	0
PPARG	0	13	0
PPP2R1A	0	13	0
PRCC	0	13	0
PRDM1	2	13	15.4
PRF1	0	13	0
PRKAR1A	0	13	0
PRKDC	0	13	0
PRRX1	0	13	0
PTCH1	1	12	8.3
PTPRC	0	9	0
RAC1	0	4	0
RAD21	0	12	0
RAD50	0	11	0
RAD51	0	13	0
RAD51B	0	12	0
RAF1	0	13	0
RB1	0	9	0
RECQL4	0	6	0
REL	0	4	0
RET	0	13	0
RHOH	0	13	0
RICTOR	0	12	0
RMI2	0	7	0
RNF43	1	13	7.7
ROS1	0	13	0
RPL10	0	13	0
RPL22	0	13	0
RPL5	0	11	0
RPN1	0	13	0
RPTOR	1	7	14.3
RUNX1	0	11	0
RUNx1T1	0	13	0
SBDS	0	13	0
SDC4	0	13	0
SDHAF2	0	13	0
SDHB	0	13	0
SDHC	0	13	0
SDHD	0	13	0
SET	0	4	0
SETBP1	0	13	0
SETD2	0	13	0
SF3B1	0	13	0
SFPQ	0	13	0
SH2B3	0	13	0
SLC34A2	0	13	0
SMAD2	0	13	0
SMAD4	1	13	7.7
SMARCA4	2	13	15.4
SMARCB1	0	13	0
SMARCE1	0	13	0
SNX29	0	10	0
SOCS1	0	13	0
SOX10	0	13	0
SOX2	0	13	0
SPECC1	0	13	0
SPEN	1	13	7.7
SPOP	0	13	0
SRC	0	13	0
SRGAP3	0	13	0
SRSF2	0	13	0
SRSF3	0	13	0
SS18	0	9	0
STAT3	0	13	0
STAT4	0	10	0
STAT5B	0	12	0
STIL	0	13	0
STK11	2	13	15.4
SUFU	0	13	0
SUZ12	0	9	0
SYK	0	13	0
TAF15	1	12	8.3
TAL1	0	11	0
TAL2	0	13	0
TCEA1	1	13	7.7
TCF3	1	5	20
TCF7L2	3	13	23.1
TET1	1	12	8.3
TET2	0	12	0
TFE3	0	11	0
TFEB	1	13	7.7
TFG	0	13	0
TFRC	0	13	0
TGFBR2	2	13	15.4
THRAP3	0	13	0
TLX3	0	12	0
TMB	0	13	0
TNFAIP3	0	13	0
TNFRSF14	0	13	0
TOP1	0	13	0
TPM3	0	13	0
TPM4	0	12	0
TRAF7	0	5	0
TRIM27	1	13	7.7
TRRAP	0	13	0
TSC1	0	13	0
TSC2	1	13	7.7
U2AF1	0	13	0
USP6	0	12	0
VEGFA	0	13	0
VHL	0	13	0
VTI1A	0	13	0
WAS	0	7	0
WDCP	0	13	0
WISP3	0	13	0
WRN	0	13	0
WT1	0	13	0
WWTR1	1	13	7.7
XPA	1	13	7.7
XPC	0	13	0
XPO1	1	12	8.3
YWHAE	0	13	0
ZBTB16	0	13	0
ZNF217	2	13	15.4
ZNF331	0	13	0
ZNF384	0	13	0
ZNF521	1	13	7.7
ZNF703	0	13	0
LYL1
LYN
LZTR1
MAF
MAFB
MAML2
MAP2K1
MAP2K2
MAP2K4
MAP3K13
MAPK1
MAX
MBD4
MCL1
MDM2
MDM4
MDS2
MED12
MEN1
MET
MGMT
MITF
MKL1
MLF1
MLH1
MLH3
MLLT1
MLLT10
MLLT11
MLLT3
MLLT6
MPL
MSI2
MSN
MST1R
MTAP
MTCP1
MTOR
MUC1
MYB
MYC
MYCL
MYCN
MYD88
MYOD1
NACA
NCKIPSD
NCOA1
NCOA2
NCOA3
NCOA4
NCOR1
NDRG1
NF2
NFE2L2
NFKB2
NFKBIA
NFKBIE
NIN
NKX2-1
NONO
NOTCH1
NPM1
NR4A3
NRAS
NSD1
NSD2
NSD3
NT5C2
NTHL1
NTRK2
NTRK3
NUMA1
NUP214
NUP93
OLIG2
OMD
P2RY8
PAFAH1B2
PAK1
PAK3
PALB2
PARP1
PARP2
PARP3
PAX5
PAX7
PAX8
PBRM1
PBX1
PCM1
PCSK7
PDCD1
PDCD1LG2
PDE4DIP
PDGFRA
PDGFRB
PDK1
PHF6
PICALM
PIK3C2B
PIK3CD
PIK3CG
PIK3R1
PIM1
PLAG1
PLCB4
PLCG2
PML
PMS1
PMS2
POLD1
POLD2
POLD3
POLD4
POLE
POU2AF1
POU5F1
PPARG
PPM1D
PPP2R1A
PPP2R2A
PPP6C
PRCC
PRDM16
PRF1
PRKACA
PRKAR1A
PRKCH
PRKCI
PRKDC
PRKN
PRRX1
PRSS8
PSIP1
PTCH2
PTPN11
PTPRC
QKI
RABEP1
RABL3
RAC1
RAD21
RAD50
RAD51
RAD51B
RAD51C
RAD51D
RAD52
RAD54B
RAD54L
RAF1
RALGDS
RANBP17
RANBP2
RAP1GDS1
RB1
RBM10
RBM15
RECQL4
REL
RELA
RET
RHEB
RHOA
RHOH
RICTOR
RINT1
RIT1
RMI2
ROS1
RPA1
RPA2
RPA3
RPA4
RPL10
RPL22
RPL5
RPN1
RRAS2
RSPO1
RSPO2
RSPO3
RUNX1
RUNx1T1
SBDS
SDC4
SDHA
SDHAF2
SDHB
SDHC
SDHD
SEM1
SET
SETBP1
SETD2
SF3B1
SFPQ
SH2B3
SH3GL1
SLC34A2
SLC45A3
SLIT2
SLX4
SMAD2
SMAD3
SMARCB1
SMARCE1
SMC3
SNCAIP
SNX29
SOCS1
SOS1
SOX10
SOX2
SPECC1
SPOP
SPRED1
SRC
SRGAP3
SRSF2
SRSF3
SS18
SS18L1
SSBP1
SSX1
STAG2
STAT3
STAT4
STAT5B
STAT6
STIL
SUFU
SUZ12
SYK
TAF1
TAL1
TAL2
TBL1XR1
TBX3
TCF12
TCL1A
TERC
TERF2IP
TERT
TET2
TFE3
TFG
TFPT
TFRC
THRAP3
TIPARP
TLX1
TLX3
TMEM127
TMPRSS2
TNF
TNFAIP3
TNFRSF14
TNFRSF17
TOP1
TOP2A
TOP3A
TOP3B
TPM3
TPM4
TPR
TRAF3
TRAF7
TRIM26
TRIM33
TRIP11
TRRAP
TSC1
TSHR
TTL
TYK2
U2AF1
UBE2T
USP6
VEGFA
VEGFB
VHL
VTI1A
WAS
WDCP
WIF1
WISP3
WRN
WT1
XPC
XRCC3
YAP1
YES1
YWHAE
ZBTB16
ZBTB2
ZMYM2
ZNF331
ZNF384
ZNF703
ZNRF3
ZRSR2
45174
45175
45178

## Sheet: CNA-Fundus-Cardia
Table 5: Copy Number Amplifications - Fundus and Cardia
Test	Mutated_cases	Total_profiled	Frequency (%)
CCNE1	1	13	7.7
CDK4	1	13	7.7
ERBB3	1	13	7.7
KRAS	2	13	15.4
MCL1	1	13	7.7
ABL2	0	13	0
ACSL3	0	13	0
ACSL6	0	13	0
AFDN	0	13	0
AFF1	0	12	0
AFF3	0	12	0
AKT2	0	13	0
AKT3	0	13	0
ALK	0	12	0
APC	0	13	0
ARID1A	0	13	0
ARID2	0	13	0
ARNT	0	13	0
ASXL1	0	13	0
ATF1	0	13	0
ATIC	0	12	0
ATM	0	13	0
ATP1A1	0	13	0
ATR	0	13	0
AURKA	0	9	0
AURKB	0	13	0
AXL	0	9	0
BAP1	0	12	0
BARD1	0	13	0
BCL11A	0	13	0
BCL2L11	0	13	0
BCL3	0	13	0
BCL6	0	13	0
BCL9	0	13	0
BLM	0	13	0
BMPR1A	0	13	0
BRAF	0	13	0
BRCA1	0	13	0
BRCA2	0	13	0
BRIP1	0	13	0
CACNA1D	0	13	0
CALR	0	13	0
CAMTA1	0	12	0
CARD11	0	13	0
CARS	0	13	0
CASP8	0	13	0
CBFB	0	13	0
CBL	0	13	0
CCDC6	0	13	0
CCND1	0	13	0
CCND2	0	13	0
CCND3	0	13	0
CD274	0	13	0
CD74	0	13	0
CD79A	0	13	0
CDC73	0	13	0
CDH11	0	13	0
CDK6	0	13	0
CDK8	0	12	0
CDKN1B	0	13	0
CDKN2A	0	12	0
CDX2	0	13	0
CHEK1	0	13	0
CHEK2	0	13	0
CHIC2	0	13	0
CIC	0	13	0
CLTCL1	0	12	0
CNBP	0	13	0
CREB3L2	0	13	0
CREBBP	0	13	0
CRKL	0	13	0
CRTC3	0	13	0
CSF1R	0	13	0
CTCF	0	13	0
CTLA4	0	9	0
CTNNA1	0	13	0
CTNNB1	0	13	0
CYLD	0	13	0
DAXX	0	13	0
DDR2	0	13	0
DDX6	0	13	0
DEK	0	13	0
DICER1	0	13	0
EBF1	0	13	0
ECT2L	0	13	0
EGFR	0	13	0
ELK4	0	13	0
EP300	0	13	0
EPHA3	0	13	0
ERBB2	0	13	0
ERBB4	0	13	0
ERCC2	0	13	0
ERCC3	0	13	0
ERG	0	13	0
ESR1	0	13	0
ETV1	0	13	0
ETV5	0	13	0
ETV6	0	13	0
EWSR1	0	13	0
EXT1	0	13	0
EXT2	0	13	0
EZH2	0	13	0
EZR	0	11	0
FANCA	0	13	0
FANCC	0	13	0
FANCD2	0	13	0
FANCE	0	13	0
FANCG	0	13	0
FANCL	0	13	0
FAS	0	13	0
FBXW7	0	13	0
FCRL4	0	13	0
FGF10	0	13	0
FGF19	0	13	0
FGF23	0	13	0
FGF3	0	13	0
FGF4	0	13	0
FGFR1	0	13	0
FGFR1OP	0	13	0
FGFR2	0	13	0
FGFR3	0	13	0
FGFR4	0	13	0
FH	0	13	0
FHIT	0	13	0
FLCN	0	13	0
FLI1	0	13	0
FLT1	0	13	0
FLT3	0	13	0
FLT4	0	10	0
FNBP1	0	13	0
FOXA1	0	13	0
FOXO1	0	13	0
FOXP1	0	13	0
FUBP1	0	13	0
FUS	0	13	0
GATA3	0	13	0
GID4	0	13	0
GMPS	0	13	0
GNA13	0	13	0
GNAQ	0	13	0
GNAS	0	13	0
GRIN2A	0	13	0
H3F3A	0	13	0
H3F3B	0	13	0
HGF	0	10	0
HMGA2	0	10	0
HOOK3	0	7	0
HSP90AA1	0	13	0
HSP90AB1	0	13	0
IDH1	0	13	0
IDH2	0	13	0
IGF1R	0	13	0
IKZF1	0	13	0
IL7R	0	13	0
IRF4	0	13	0
ITK	0	13	0
JAK1	0	13	0
JAK2	0	13	0
JAK3	0	13	0
JAZF1	0	13	0
KDR	0	13	0
KEAP1	0	13	0
KIAA1549	0	13	0
KIF5B	0	12	0
KIT	0	13	0
KLHL6	0	13	0
KMT2A	0	13	0
KMT2C	0	12	0
KMT2D	0	13	0
LCK	0	13	0
LHFPL6	0	13	0
LIFR	0	13	0
LPP	0	13	0
LRP1B	0	13	0
MAF	0	13	0
MAML2	0	13	0
MAP2K1	0	13	0
MAP2K2	0	13	0
MAP2K4	0	12	0
MAP3K1	0	12	0
MDM2	0	13	0
MDM4	0	13	0
MDS2	0	12	0
MEF2B	0	12	0
MEN1	0	13	0
MET	0	13	0
MITF	0	13	0
MLF1	0	11	0
MLH1	0	13	0
MLLT10	0	12	0
MLLT3	0	13	0
MRE11	0	13	0
MSH2	0	13	0
MSH6	0	13	0
MSI2	0	12	0
MTOR	0	13	0
MYB	0	13	0
MYC	0	13	0
MYCN	0	13	0
MYD88	0	13	0
NCOA2	0	13	0
NF1	0	13	0
NF2	0	13	0
NFE2L2	0	13	0
NFIB	0	12	0
NFKB2	0	13	0
NFKBIA	0	13	0
NIN	0	13	0
NOTCH2	0	13	0
NPM1	0	13	0
NR4A3	0	13	0
NSD1	0	13	0
NTRK1	0	13	0
NTRK2	0	13	0
NTRK3	0	13	0
NUP214	0	13	0
NUP93	0	13	0
NUP98	0	13	0
NUTM1	0	13	0
PALB2	0	13	0
PAX3	0	13	0
PAX5	0	12	0
PBRM1	0	13	0
PBX1	0	13	0
PCM1	0	13	0
PDCD1	0	13	0
PDCD1LG2	0	13	0
PDGFRA	0	13	0
PDGFRB	0	13	0
PDK1	0	10	0
PER1	0	13	0
PIK3CA	0	13	0
PIK3R1	0	13	0
PIK3R2	0	9	0
PIM1	0	13	0
PMS2	0	12	0
POLE	0	13	0
POT1	0	13	0
POU2AF1	0	13	0
PPARG	0	13	0
PRCC	0	13	0
PRDM1	0	13	0
PRKAR1A	0	13	0
PRRX1	0	13	0
PTCH1	0	13	0
PTEN	0	13	0
PTPN11	0	13	0
PTPRC	0	10	0
RAC1	0	13	0
RAD50	0	13	0
RAF1	0	13	0
RB1	0	13	0
RET	0	13	0
RICTOR	0	12	0
RNF43	0	13	0
ROS1	0	13	0
RPL22	0	13	0
RPN1	0	13	0
RUNX1	0	13	0
RUNx1T1	0	13	0
SBDS	0	13	0
SDC4	0	13	0
SDHAF2	0	13	0
SDHB	0	13	0
SDHC	0	13	0
SDHD	0	13	0
SETBP1	0	13	0
SETD2	0	13	0
SF3B1	0	13	0
SLC34A2	0	13	0
SMAD2	0	13	0
SMAD4	0	13	0
SMARCB1	0	13	0
SMARCE1	0	13	0
SMO	0	13	0
SNX29	0	13	0
SOX10	0	13	0
SPECC1	0	13	0
SPEN	0	13	0
SRGAP3	0	13	0
SRSF2	0	13	0
SRSF3	0	13	0
STAT3	0	13	0
STAT5B	0	13	0
STIL	0	13	0
STK11	0	13	0
SUFU	0	13	0
SUZ12	0	10	0
SYK	0	13	0
TAF15	0	13	0
TCF7L2	0	13	0
TET1	0	13	0
TFRC	0	13	0
TGFBR2	0	13	0
TNFAIP3	0	13	0
TNFRSF14	0	13	0
TOP1	0	13	0
TP53	0	13	0
TPM3	0	13	0
TPM4	0	13	0
TRIM27	0	13	0
TRRAP	0	13	0
TSC1	0	13	0
TSC2	0	13	0
TSHR	0	13	0
U2AF1	0	13	0
USP6	0	13	0
VEGFA	0	10	0
VEGFB	0	9	0
VTI1A	0	13	0
WDCP	0	13	0
WISP3	0	13	0
WRN	0	13	0
WT1	0	13	0
WWTR1	0	13	0
XPC	0	13	0
XPO1	0	9	0
YWHAE	0	13	0
ZNF217	0	13	0
ZNF331	0	13	0
ZNF384	0	13	0
ZNF521	0	13	0

## Sheet: MutFreq-Antrum
Table 6: Mutated Genes in PRH Gastric Cancer Tumors Located at the Antrum of the Stomach
Test	Mutated_cases	Total_profiled	Frequency (%)
ADGRA2	3	5	60
AR	1	14	7.1
CARS	2	14	14.3
CCDC6	1	14	7.1
CDH1	5	14	35.7
CDK12	2	14	14.3
CDKN2A	2	13	15.4
CHN1	2	3	66.7
ERBB3	1	14	7.1
ERBB4	1	14	7.1
EXT2	1	14	7.1
FBXW7	1	14	7.1
FOXP1	1	14	7.1
GMPS	2	14	14.3
HSP90AA1	1	14	7.1
IRS2	3	14	21.4
LRP1B	2	14	14.3
MAP2K1	1	14	7.1
NOTCH1	3	12	25
PDK1	1	14	7.1
RET	2	14	14.3
RPTOR	1	10	10
SMARCA4	2	14	14.3
TET2	2	14	14.3
TP53	8	14	57.1
ABL1	0	14	0
ABL2	0	14	0
ACKR3	0	14	0
ACSL3	0	14	0
ACSL6	1	14	7.1
AFDN	0	12	0
AFF1	0	14	0
AFF3	0	6	0
AKT1	0	14	0
AKT2	0	14	0
AKT3	0	14	0
ALK	1	14	7.1
AMER1	1	14	7.1
APC	1	14	7.1
ARAF	0	14	0
ARFRP1	0	14	0
ARHGEF12	0	12	0
ARID1A	1	13	7.7
ARID2	0	14	0
ARNT	0	9	0
ATF1	0	14	0
ATIC	0	14	0
ATM	1	14	7.1
ATP1A1	0	14	0
ATR	0	14	0
ATRX	0	13	0
AURKA	0	6	0
AURKB	1	14	7.1
AXIN1	0	14	0
BAP1	0	14	0
BARD1	0	14	0
BCL10	0	14	0
BCL11A	0	9	0
BCL11B	0	14	0
BCL2	0	14	0
BCL2L11	1	14	7.1
BCL2L2	0	14	0
BCL3	0	6	0
BCL6	0	14	0
BCL9	0	14	0
BCOR	0	14	0
BCORL1	0	14	0
BLM	1	14	7.1
BMPR1A	0	14	0
BRAF	0	14	0
BRCA1	0	14	0
BRCA2	1	14	7.1
BRD3	0	14	0
BRIP1	0	14	0
BTG1	0	14	0
BTK	0	12	0
BUB1B	0	13	0
C15orf65	0	5	0
CALR	1	14	7.1
CAMTA1	1	6	16.7
CARD11	0	14	0
CASP8	0	14	0
CBFA2T3	1	9	11.1
CBFB	0	14	0
CBL	0	14	0
CBLB	0	12	0
CCND1	0	14	0
CCND2	0	14	0
CCND3	0	14	0
CCNE1	0	13	0
CD274	1	14	7.1
CD74	0	14	0
CD79A	0	3	0
CD79B	0	14	0
CDC73	0	14	0
CDH11	2	14	14.3
CDK4	0	14	0
CDK6	0	14	0
CDK8	0	14	0
CDKN1B	0	14	0
CDKN2B	0	14	0
CDKN2C	0	14	0
CDX2	0	14	0
CEBPA	0	14	0
CHEK1	0	14	0
CHEK2	0	14	0
CHIC2	0	14	0
CIC	3	14	21.4
CIITA	0	8	0
CLTCL1	0	11	0
CNBP	0	14	0
CNOT3	0	14	0
COX6C	0	14	0
CREB1	0	14	0
CREB3L1	0	11	0
CREB3L2	0	14	0
CREBBP	0	14	0
CRKL	0	14	0
CRLF2	0	4	0
CRTC1	0	5	0
CRTC3	0	14	0
CSF1R	0	14	0
CSF3R	1	9	11.1
CTCF	1	14	7.1
CTLA4	0	14	0
CTNNA1	0	14	0
CTNNB1	0	14	0
CYLD	0	14	0
CYP2D6	1	13	7.7
DAXX	0	14	0
DDB2	0	14	0
DDIT3	0	14	0
DDR2	0	14	0
DDX6	0	14	0
DICER1	1	14	7.1
DNMT3A	1	13	7.7
DOT1L	1	4	25
EBF1	0	13	0
ECT2L	1	14	7.1
EGFR	1	14	7.1
EIF4A2	1	14	7.1
ELK4	0	14	0
EML4	0	5	0
EMSY	0	13	0
EP300	0	14	0
EPHA3	0	14	0
EPHA5	0	13	0
EPHB1	0	14	0
ERBB2	0	14	0
ERC1	0	14	0
ERCC1	0	14	0
ERCC2	0	14	0
ERCC3	0	14	0
ERCC4	0	14	0
ERCC5	1	14	7.1
ERG	0	14	0
ESR1	0	14	0
ETV1	0	14	0
ETV4	0	13	0
ETV5	0	14	0
ETV6	0	14	0
EWSR1	0	14	0
EXT1	0	14	0
EZH2	2	14	14.3
EZR	1	14	7.1
FAM46C	0	14	0
FANCA	0	14	0
FANCC	0	14	0
FANCD2	1	14	7.1
FANCF	0	14	0
FANCG	0	14	0
FANCL	1	14	7.1
FAS	1	14	7.1
FBXO11	0	14	0
FCRL4	0	14	0
FGF10	0	14	0
FGF14	0	14	0
FGF19	0	14	0
FGF23	0	14	0
FGF3	1	14	7.1
FGF4	0	14	0
FGF6	0	14	0
FGFR1	0	14	0
FGFR1OP	0	10	0
FGFR2	0	14	0
FGFR3	0	14	0
FGFR4	0	14	0
FH	0	14	0
FHIT	0	14	0
FIP1L1	0	14	0
FLCN	2	14	14.3
FLI1	0	14	0
FLT1	0	14	0
FLT4	0	13	0
FNBP1	0	13	0
FOXA1	0	14	0
FOXL2	0	14	0
FOXO1	0	14	0
FOXO3	0	14	0
FOXO4	0	14	0
FUBP1	0	14	0
FUS	1	14	7.1
GATA1	0	14	0
GATA2	0	14	0
GATA3	0	14	0
GID4	0	14	0
GNA11	0	14	0
GNA13	0	14	0
GNAQ	0	14	0
GNAS	0	14	0
GOPC	0	4	0
GPC3	2	14	14.3
GRIN2A	0	14	0
GSK3B	0	14	0
H3F3A	0	14	0
H3F3B	0	14	0
HEY1	0	14	0
HGF	0	9	0
HIST1H3B	0	14	0
HIST1H4I	0	14	0
HLF	0	14	0
HMGA2	0	14	0
HNF1A	0	14	0
HOOK3	0	13	0
HOXA11	0	14	0
HOXA13	0	14	0
HOXA9	0	14	0
HOXD13	1	14	7.1
HRAS	0	14	0
HSP90AB1	0	14	0
IDH1	0	14	0
IDH2	0	14	0
IGF1R	0	14	0
IKBKE	1	14	7.1
IKZF1	0	14	0
IL7R	0	14	0
INHBA	0	14	0
IRF4	0	14	0
ITK	0	14	0
JAK1	0	14	0
JAK2	0	14	0
JAK3	0	14	0
JAZF1	0	14	0
JUN	0	14	0
KAT6A	0	14	0
KAT6B	1	14	7.1
KCNJ5	0	14	0
KDM5A	1	14	7.1
KDM5C	0	14	0
KDM6A	0	14	0
KDR	0	14	0
KDSR	1	14	7.1
KEAP1	1	14	7.1
KIF5B	0	14	0
KIT	2	14	14.3
KLF4	0	14	0
KLHL6	0	14	0
KLK2	0	14	0
KMT2A	1	14	7.1
KMT2C	2	14	14.3
KMT2D	2	14	14.3
KRAS	1	13	7.7
LCK	0	14	0
LHFPL6	0	14	0
LIFR	1	11	9.1
LMO1	0	5	0
LPP	0	14	0
MAF	0	14	0
MAFB	0	14	0
MAML2	1	14	7.1
MAP2K2	0	14	0
MAP2K4	1	13	7.7
MAP3K1	1	14	7.1
MAX	0	14	0
MCL1	0	14	0
MDM2	0	14	0
MDM4	0	14	0
MDS2	0	14	0
MECOM	0	14	0
MED12	1	3	33.3
MEF2B	0	12	0
MEN1	0	14	0
MET	0	14	0
MITF	1	14	7.1
MLF1	0	14	0
MLH1	0	14	0
MLLT10	0	12	0
MLLT11	0	14	0
MLLT3	0	13	0
MN1	0	14	0
MPL	0	14	0
MRE11	0	14	0
MSH2	0	14	0
MSH6	0	14	0
MSI	0	14	0
MSI2	0	13	0
MTCP1	0	14	0
MTOR	0	14	0
MUTYH	0	14	0
MYC	0	14	0
MYCL	0	14	0
MYCN	0	14	0
MYD88	0	14	0
MYH11	0	11	0
MYH9	0	14	0
NBN	0	14	0
NCOA2	1	14	7.1
NCOA4	0	14	0
NDRG1	0	14	0
NF2	0	14	0
NFE2L2	2	13	15.4
NFIB	0	14	0
NFKB2	0	13	0
NFKBIA	0	14	0
NKX2-1	0	14	0
NONO	1	9	11.1
NOTCH2	1	12	8.3
NPM1	0	5	0
NR4A3	0	14	0
NRAS	0	14	0
NSD1	0	14	0
NSD2	0	14	0
NSD3	1	14	7.1
NT5C2	0	14	0
NTRK1	0	14	0
NTRK2	0	14	0
NTRK3	1	14	7.1
NUP214	0	14	0
NUP93	0	14	0
NUP98	0	14	0
NUTM1	0	14	0
OLIG2	0	14	0
P2RY8	0	14	0
PAFAH1B2	0	14	0
PAK3	1	8	12.5
PALB2	0	14	0
PAX3	0	14	0
PAX5	0	14	0
PAX7	0	13	0
PAX8	1	14	7.1
PBRM1	1	14	7.1
PBX1	0	14	0
PCM1	1	14	7.1
PDCD1	0	14	0
PDCD1LG2	0	14	0
PDE4DIP	0	12	0
PDGFB	0	14	0
PDGFRA	0	14	0
PDGFRB	0	14	0
PER1	0	14	0
PHF6	0	14	0
PHOX2B	1	14	7.1
PIK3CA	2	14	14.3
PIK3CG	0	14	0
PIK3R1	0	14	0
PIM1	0	14	0
PLAG1	0	14	0
PML	0	14	0
PMS1	0	14	0
PMS2	1	13	7.7
POLE	0	14	0
POT1	0	14	0
POU2AF1	0	14	0
PPARG	0	14	0
PPP2R1A	0	14	0
PRCC	0	14	0
PRDM1	1	14	7.1
PRF1	0	14	0
PRKAR1A	0	14	0
PRKDC	1	14	7.1
PRRX1	0	14	0
PTCH1	0	13	0
PTEN	0	14	0
PTPN11	0	3	0
PTPRC	1	14	7.1
RAC1	1	4	25
RAD21	0	14	0
RAD50	0	14	0
RAD51	0	14	0
RAD51B	0	14	0
RAF1	0	14	0
RARA	0	14	0
RB1	2	14	14.3
RECQL4	1	8	12.5
REL	0	7	0
RHOH	0	14	0
RICTOR	0	14	0
RMI2	0	10	0
RNF43	1	14	7.1
ROS1	0	14	0
RPL10	0	14	0
RPL22	0	14	0
RPL5	0	14	0
RPN1	0	14	0
RUNX1	0	13	0
RUNx1T1	1	14	7.1
SBDS	0	14	0
SDC4	0	14	0
SDHAF2	1	14	7.1
SDHB	1	14	7.1
SDHC	0	14	0
SDHD	0	14	0
SET	0	8	0
SETBP1	1	14	7.1
SETD2	1	14	7.1
SF3B1	1	14	7.1
SFPQ	0	13	0
SH2B3	0	14	0
SLC34A2	1	14	7.1
SMAD2	1	14	7.1
SMAD4	1	13	7.7
SMARCB1	0	14	0
SMARCE1	0	14	0
SMO	0	14	0
SNX29	0	10	0
SOCS1	0	14	0
SOX10	0	14	0
SOX2	0	14	0
SPECC1	0	14	0
SPEN	0	14	0
SPOP	0	14	0
SRC	1	14	7.1
SRGAP3	0	14	0
SRSF2	0	14	0
SRSF3	0	14	0
SS18	0	13	0
STAG2	1	3	33.3
STAT3	1	14	7.1
STAT4	0	13	0
STAT5B	1	13	7.7
STIL	0	14	0
STK11	1	14	7.1
SUFU	1	14	7.1
SUZ12	0	13	0
SYK	0	14	0
TAF15	0	14	0
TAL1	0	13	0
TAL2	0	14	0
TCEA1	0	14	0
TCF3	0	6	0
TCF7L2	0	14	0
TET1	1	14	7.1
TFE3	1	14	7.1
TFEB	0	14	0
TFG	0	14	0
TFRC	0	14	0
TGFBR2	0	14	0
THRAP3	0	14	0
TLX3	0	11	0
TMB	0	14	0
TNFAIP3	1	14	7.1
TNFRSF14	0	14	0
TOP1	0	14	0
TPM3	1	14	7.1
TPM4	0	13	0
TRAF7	0	3	0
TRIM27	0	14	0
TRRAP	0	14	0
TSC1	1	14	7.1
TSC2	1	14	7.1
TSHR	0	6	0
U2AF1	0	14	0
UBR5	0	14	0
USP6	0	13	0
VEGFA	0	12	0
VHL	0	14	0
VTI1A	0	14	0
WAS	1	8	12.5
WDCP	0	14	0
WISP3	0	14	0
WRN	0	14	0
WT1	0	14	0
WWTR1	0	14	0
XPA	0	13	0
XPC	0	14	0
XPO1	0	14	0
YWHAE	1	14	7.1
ZBTB16	0	14	0
ZNF217	0	14	0
ZNF331	0	14	0
ZNF384	0	14	0
ZNF521	0	14	0
ZNF703	0	13	0

## Sheet: CNA-ANTRUM 
Table 7: Copy Number Amplifications - Antrum
Test	Mutated_cases	Total_profiled	Frequency (%)
AURKA	1	8	12.5
CCNE1	1	13	7.7
CDK6	1	14	7.1
CDKN1B	1	14	7.1
ERBB2	2	14	14.3
FGFR2	1	14	7.1
FOXA1	1	14	7.1
HSP90AB1	1	14	7.1
NFKBIA	1	14	7.1
SMARCE1	2	14	14.3
SRSF2	1	14	7.1
ZNF217	1	14	7.1
ABL2	0	14	0
ACSL3	0	14	0
ACSL6	0	14	0
AFDN	0	14	0
AFF1	0	14	0
AFF3	0	14	0
AKT2	0	14	0
AKT3	0	14	0
ALK	0	14	0
APC	0	14	0
ARID1A	0	14	0
ARID2	0	14	0
ARNT	0	14	0
ASXL1	0	13	0
ATF1	0	14	0
ATIC	0	14	0
ATM	0	14	0
ATP1A1	0	14	0
ATR	0	14	0
AURKB	0	14	0
AXL	0	8	0
BAP1	0	14	0
BARD1	0	14	0
BCL11A	0	14	0
BCL2L11	0	14	0
BCL3	0	14	0
BCL6	0	14	0
BCL9	0	14	0
BLM	0	14	0
BMPR1A	0	14	0
BRAF	0	13	0
BRCA1	0	14	0
BRCA2	0	14	0
BRIP1	0	14	0
CACNA1D	0	14	0
CALR	0	14	0
CAMTA1	0	14	0
CARD11	0	14	0
CARS	0	14	0
CASP8	0	14	0
CBFB	0	14	0
CBL	0	14	0
CCDC6	0	14	0
CCND1	0	14	0
CCND2	0	14	0
CCND3	0	14	0
CD274	0	14	0
CD74	0	14	0
CD79A	0	14	0
CDC73	0	14	0
CDH11	0	14	0
CDK4	0	14	0
CDK8	0	14	0
CDKN2A	0	13	0
CDX2	0	14	0
CHEK1	0	14	0
CHEK2	0	14	0
CHIC2	0	14	0
CIC	0	14	0
CLTCL1	0	14	0
CNBP	0	14	0
CREB3L2	0	14	0
CREBBP	0	14	0
CRKL	0	14	0
CRTC3	0	14	0
CSF1R	0	14	0
CTCF	0	14	0
CTLA4	0	8	0
CTNNA1	0	14	0
CTNNB1	0	14	0
CYLD	0	14	0
DAXX	0	14	0
DDR2	0	14	0
DDX6	0	14	0
DEK	0	14	0
DICER1	0	14	0
EBF1	0	14	0
ECT2L	0	14	0
EGFR	0	14	0
ELK4	0	14	0
EP300	0	14	0
EPHA3	0	14	0
ERBB3	0	14	0
ERBB4	0	14	0
ERCC2	0	14	0
ERCC3	0	14	0
ERG	0	14	0
ESR1	0	14	0
ETV1	0	14	0
ETV5	0	14	0
ETV6	0	14	0
EWSR1	0	14	0
EXT1	0	14	0
EXT2	0	14	0
EZH2	0	14	0
EZR	0	14	0
FANCA	0	14	0
FANCC	0	14	0
FANCD2	0	14	0
FANCE	0	14	0
FANCG	0	14	0
FANCL	0	14	0
FAS	0	14	0
FBXW7	0	14	0
FCRL4	0	14	0
FGF10	0	14	0
FGF19	0	14	0
FGF23	0	14	0
FGF3	0	14	0
FGF4	0	14	0
FGFR1	0	14	0
FGFR1OP	0	14	0
FGFR3	0	14	0
FGFR4	0	14	0
FH	0	14	0
FHIT	0	14	0
FLCN	0	14	0
FLI1	0	14	0
FLT1	0	14	0
FLT3	0	12	0
FLT4	0	13	0
FNBP1	0	14	0
FOXO1	0	14	0
FOXP1	0	14	0
FUBP1	0	14	0
FUS	0	14	0
GATA3	0	14	0
GID4	0	14	0
GMPS	0	14	0
GNA13	0	14	0
GNAQ	0	14	0
GNAS	0	14	0
GRIN2A	0	14	0
H3F3A	0	14	0
H3F3B	0	14	0
HGF	0	8	0
HMGA2	0	14	0
HOOK3	0	13	0
HSP90AA1	0	14	0
IDH1	0	14	0
IDH2	0	14	0
IGF1R	0	14	0
IKZF1	0	14	0
IL7R	0	14	0
IRF4	0	14	0
ITK	0	14	0
JAK1	0	14	0
JAK2	0	14	0
JAK3	0	14	0
JAZF1	0	14	0
KDR	0	14	0
KEAP1	0	14	0
KIAA1549	0	14	0
KIF5B	0	14	0
KIT	0	14	0
KLHL6	0	14	0
KMT2A	0	14	0
KMT2C	0	14	0
KMT2D	0	14	0
KRAS	0	14	0
LCK	0	14	0
LHFPL6	0	14	0
LIFR	0	14	0
LPP	0	14	0
LRP1B	0	14	0
MAF	0	14	0
MAML2	0	14	0
MAP2K1	0	14	0
MAP2K2	0	14	0
MAP2K4	0	13	0
MAP3K1	0	14	0
MCL1	0	14	0
MDM2	0	14	0
MDM4	0	14	0
MDS2	0	14	0
MEF2B	0	14	0
MEN1	0	14	0
MET	0	14	0
MITF	0	14	0
MLF1	0	14	0
MLH1	0	14	0
MLLT10	0	14	0
MLLT3	0	14	0
MRE11	0	14	0
MSH2	0	14	0
MSH6	0	14	0
MSI2	0	14	0
MTOR	0	14	0
MYB	0	14	0
MYC	0	14	0
MYCN	0	14	0
MYD88	0	14	0
NCOA2	0	14	0
NF1	0	14	0
NF2	0	14	0
NFE2L2	0	14	0
NFIB	0	14	0
NFKB2	0	14	0
NIN	0	14	0
NOTCH2	0	14	0
NPM1	0	14	0
NR4A3	0	14	0
NSD1	0	14	0
NTRK1	0	14	0
NTRK2	0	14	0
NTRK3	0	14	0
NUP214	0	14	0
NUP93	0	14	0
NUP98	0	14	0
NUTM1	0	14	0
PALB2	0	14	0
PAX3	0	14	0
PAX5	0	14	0
PBRM1	0	14	0
PBX1	0	14	0
PCM1	0	14	0
PDCD1	0	14	0
PDCD1LG2	0	14	0
PDGFRA	0	14	0
PDGFRB	0	14	0
PDK1	0	8	0
PER1	0	14	0
PIK3CA	0	14	0
PIK3R1	0	14	0
PIK3R2	0	8	0
PIM1	0	14	0
PMS2	0	14	0
POLE	0	14	0
POT1	0	14	0
POU2AF1	0	14	0
PPARG	0	14	0
PRCC	0	14	0
PRDM1	0	14	0
PRKAR1A	0	14	0
PRRX1	0	14	0
PTCH1	0	14	0
PTEN	0	14	0
PTPN11	0	14	0
PTPRC	0	14	0
RAC1	0	14	0
RAD50	0	14	0
RAF1	0	14	0
RB1	0	14	0
RET	0	14	0
RICTOR	0	14	0
RNF43	0	14	0
ROS1	0	14	0
RPL22	0	14	0
RPN1	0	14	0
RUNX1	0	14	0
RUNx1T1	0	14	0
SBDS	0	14	0
SDC4	0	14	0
SDHAF2	0	14	0
SDHB	0	14	0
SDHC	0	14	0
SDHD	0	14	0
SETBP1	0	14	0
SETD2	0	14	0
SF3B1	0	14	0
SLC34A2	0	14	0
SMAD2	0	14	0
SMAD4	0	13	0
SMARCB1	0	14	0
SMO	0	14	0
SNX29	0	14	0
SOX10	0	14	0
SPECC1	0	14	0
SPEN	0	14	0
SRGAP3	0	14	0
SRSF3	0	14	0
STAT3	0	14	0
STAT5B	0	14	0
STIL	0	14	0
STK11	0	14	0
SUFU	0	14	0
SUZ12	0	14	0
SYK	0	14	0
TAF15	0	14	0
TCF7L2	0	14	0
TET1	0	14	0
TFRC	0	14	0
TGFBR2	0	14	0
TNFAIP3	0	14	0
TNFRSF14	0	14	0
TOP1	0	14	0
TP53	0	14	0
TPM3	0	14	0
TPM4	0	13	0
TRIM27	0	14	0
TRRAP	0	14	0
TSC1	0	14	0
TSC2	0	14	0
TSHR	0	14	0
U2AF1	0	14	0
USP6	0	14	0
VEGFA	0	7	0
VEGFB	0	8	0
VTI1A	0	14	0
WDCP	0	14	0
WISP3	0	14	0
WRN	0	14	0
WT1	0	14	0
WWTR1	0	14	0
XPC	0	14	0
XPO1	0	8	0
YWHAE	0	14	0
ZNF331	0	14	0
ZNF384	0	14	0
ZNF521	0	14	0

## Sheet: MutFreq-Body
Table 8: Mutated Genes in PRH Gastric Cancer Tumors Located at the Body of the Stomach
Test	Mutated_cases	Total_profiled	Frequency (%)
ABL2	1	45	2.2
ADGRA2	2	19	10.5
AFF3	1	20	5
APC	3	45	6.7
ARID1A	12	38	31.6
ASPSCR1	2	10	20
ATM	3	45	6.7
ATR	4	45	8.9
BCL3	2	26	7.7
BCL9	2	45	4.4
BRCA1	2	45	4.4
BRCA2	5	45	11.1
BRIP1	1	45	2.2
CACNA1D	5	39	12.8
CALR	3	45	6.7
CBLB	3	35	8.6
CD79A	2	23	8.7
CD79B	1	45	2.2
CDH1	14	45	31.1
CDKN1B	3	45	6.7
CDKN2A	1	45	2.2
CEBPA	2	43	4.7
CHEK2	1	44	2.3
CHN1	1	14	7.1
CLTCL1	4	41	9.8
CREB3L1	3	36	8.3
CSF3R	4	29	13.8
DDR2	2	45	4.4
DICER1	3	45	6.7
DNMT3A	2	43	4.7
DOT1L	2	19	10.5
ECT2L	5	45	11.1
EPHA3	5	45	11.1
EPHB1	2	45	4.4
ERBB3	4	45	8.9
ERBB4	6	45	13.3
EXT1	2	45	4.4
FBXO11	1	44	2.3
FGF10	1	45	2.2
FGFR2	3	45	6.7
FLI1	2	45	4.4
GRIN2A	5	45	11.1
HOXA11	1	45	2.2
IKBKE	1	45	2.2
IKZF1	1	45	2.2
IRS2	2	41	4.9
KAT6B	3	45	6.7
KDM6A	3	45	6.7
KIAA1549	1	5	20
KLHL6	1	45	2.2
KMT2A	2	45	4.4
KMT2D	11	43	25.6
KRAS	3	45	6.7
LCK	1	45	2.2
LRP1B	6	45	13.3
MAFB	1	45	2.2
MET	1	45	2.2
MN1	1	44	2.3
MPL	2	45	4.4
MRE11	2	45	4.4
MUC1	1	36	2.8
MYH9	4	45	8.9
NIN	3	37	8.1
NOTCH1	1	40	2.5
NTRK1	2	44	4.5
NUP93	1	45	2.2
PALB2	1	45	2.2
PAX5	1	41	2.4
PAX8	1	45	2.2
PCM1	2	44	4.5
PIK3CA	3	45	6.7
PIK3R2	3	7	42.9
PIM1	1	45	2.2
PMS1	1	45	2.2
PMS2	2	42	4.8
POLE	4	45	8.9
PRKDC	1	45	2.2
RAD51B	2	45	4.4
RECQL4	7	29	24.1
RET	4	45	8.9
ROS1	4	45	8.9
RPTOR	3	29	10.3
SFPQ	1	44	2.3
SH2B3	1	45	2.2
SMARCA4	3	45	6.7
SMARCB1	1	45	2.2
SOX10	3	45	6.7
SPEN	4	45	8.9
SRGAP3	1	45	2.2
SS18	2	43	4.7
STIL	3	43	7
SUFU	3	45	6.7
TET1	3	44	6.8
TP53	26	45	57.8
ZNF217	1	45	2.2
ZNF331	1	45	2.2
ZNF703	4	45	8.9
ABL1	0	45	0
ACKR3	1	45	2.2
ACSL3	0	45	0
ACSL6	1	45	2.2
AFDN	2	45	4.4
AFF1	1	45	2.2
AKT1	0	45	0
AKT2	0	45	0
AKT3	1	45	2.2
ALK	1	45	2.2
AMER1	0	45	0
AR	1	45	2.2
ARAF	0	45	0
ARFRP1	1	45	2.2
ARHGEF12	0	38	0
ARID2	2	45	4.4
ARNT	0	31	0
ASXL1	1	36	2.8
ATF1	0	45	0
ATIC	0	44	0
ATP1A1	1	45	2.2
ATRX	0	44	0
AURKA	0	17	0
AURKB	0	45	0
AXIN1	0	44	0
AXL	2	22	9.1
BAP1	2	45	4.4
BARD1	0	45	0
BCL10	0	40	0
BCL11A	2	36	5.6
BCL11B	1	45	2.2
BCL2	0	45	0
BCL2L11	0	45	0
BCL2L2	0	45	0
BCL6	1	45	2.2
BCOR	2	45	4.4
BCORL1	0	45	0
BIRC3	0	18	0
BLM	1	45	2.2
BMPR1A	1	45	2.2
BRAF	0	45	0
BRD3	0	43	0
BRD4	0	39	0
BTG1	0	45	0
BTK	0	44	0
BUB1B	1	43	2.3
C15orf65	0	23	0
CAMTA1	3	27	11.1
CARD11	1	45	2.2
CARS	2	45	4.4
CASP8	0	45	0
CBFA2T3	2	30	6.7
CBFB	0	45	0
CBL	0	45	0
CCDC6	0	45	0
CCND1	0	45	0
CCND2	0	45	0
CCND3	0	45	0
CCNE1	0	44	0
CD274	0	43	0
CD74	0	45	0
CDC73	0	45	0
CDH11	0	45	0
CDK12	0	45	0
CDK4	0	45	0
CDK6	0	45	0
CDK8	0	44	0
CDKN2B	0	45	0
CDKN2C	0	45	0
CDX2	0	45	0
CHEK1	0	45	0
CHIC2	0	45	0
CIC	0	45	0
CIITA	2	21	9.5
CNBP	0	45	0
CNOT3	1	45	2.2
COX6C	0	45	0
CREB1	0	44	0
CREB3L2	0	45	0
CREBBP	1	45	2.2
CRKL	0	45	0
CRLF2	0	19	0
CRTC1	0	20	0
CRTC3	0	45	0
CSF1R	1	45	2.2
CTCF	0	45	0
CTLA4	0	45	0
CTNNA1	1	45	2.2
CTNNB1	0	45	0
CYLD	0	45	0
CYP2D6	1	43	2.3
DAXX	0	45	0
DDB2	0	44	0
DDIT3	0	45	0
DDX6	0	45	0
DEK	0	15	0
EBF1	0	45	0
EGFR	0	45	0
EIF4A2	0	45	0
ELK4	0	45	0
EML4	1	23	4.3
EMSY	0	42	0
EP300	1	45	2.2
EPHA5	2	45	4.4
ERBB2	2	45	4.4
ERC1	0	45	0
ERCC1	0	45	0
ERCC2	2	45	4.4
ERCC3	0	44	0
ERCC4	1	45	2.2
ERCC5	3	45	6.7
ERG	0	45	0
ESR1	0	45	0
ETV1	0	45	0
ETV4	0	44	0
ETV5	1	45	2.2
ETV6	2	45	4.4
EWSR1	0	40	0
EXT2	0	45	0
EZH2	0	45	0
EZR	1	42	2.4
FAM46C	0	45	0
FANCA	0	45	0
FANCC	0	45	0
FANCD2	2	45	4.4
FANCE	2	36	5.6
FANCF	1	45	2.2
FANCG	0	45	0
FANCL	0	45	0
FAS	1	45	2.2
FBXW7	0	45	0
FCRL4	0	45	0
FGF14	0	45	0
FGF19	0	45	0
FGF23	0	45	0
FGF3	0	43	0
FGF4	1	45	2.2
FGF6	1	45	2.2
FGFR1	0	45	0
FGFR1OP	0	33	0
FGFR3	0	44	0
FGFR4	1	45	2.2
FH	0	45	0
FHIT	0	45	0
FIP1L1	0	43	0
FLCN	1	45	2.2
FLT1	0	45	0
FLT3	0	37	0
FLT4	3	44	6.8
FNBP1	0	44	0
FOXA1	0	45	0
FOXL2	0	45	0
FOXO1	0	45	0
FOXO3	0	45	0
FOXO4	0	45	0
FOXP1	0	45	0
FSTL3	0	23	0
FUBP1	0	45	0
FUS	1	45	2.2
GATA1	0	40	0
GATA2	0	45	0
GATA3	1	45	2.2
GID4	0	45	0
GMPS	0	45	0
GNA11	0	45	0
GNA13	0	45	0
GNAQ	0	45	0
GNAS	0	45	0
GOPC	0	13	0
GPC3	0	45	0
GSK3B	0	45	0
H3F3A	0	45	0
H3F3B	0	45	0
HEY1	0	45	0
HGF	0	29	0
HIST1H3B	0	45	0
HIST1H4I	0	45	0
HLF	1	45	2.2
HMGA2	0	40	0
HNF1A	0	45	0
HOOK3	0	41	0
HOXA13	0	44	0
HOXA9	0	45	0
HOXD13	1	45	2.2
HRAS	0	45	0
HSP90AA1	1	45	2.2
HSP90AB1	2	45	4.4
IDH1	0	45	0
IDH2	0	45	0
IGF1R	0	45	0
IL7R	1	45	2.2
INHBA	0	45	0
IRF4	0	45	0
ITK	2	45	4.4
JAK1	0	45	0
JAK2	1	42	2.4
JAK3	1	44	2.3
JAZF1	0	45	0
JUN	1	45	2.2
KAT6A	3	45	6.7
KCNJ5	0	45	0
KDM5A	2	44	4.5
KDM5C	1	42	2.4
KDR	0	45	0
KDSR	1	45	2.2
KEAP1	0	45	0
KIF5B	2	45	4.4
KIT	0	45	0
KLF4	2	45	4.4
KLK2	1	45	2.2
KMT2C	2	45	4.4
LHFPL6	1	45	2.2
LIFR	0	38	0
LMO1	0	25	0
LMO2	1	11	9.1
LPP	0	45	0
MAF	1	45	2.2
MAML2	3	45	6.7
MAP2K1	0	45	0
MAP2K2	0	45	0
MAP2K4	4	45	8.9
MAP3K1	2	45	4.4
MAX	0	45	0
MCL1	0	45	0
MDM2	0	45	0
MDM4	1	45	2.2
MDS2	0	45	0
MECOM	2	45	4.4
MED12	0	11	0
MEF2B	1	36	2.8
MEN1	0	45	0
MITF	0	45	0
MLF1	0	44	0
MLH1	0	45	0
MLLT10	0	35	0
MLLT11	0	45	0
MLLT3	1	45	2.2
MSH2	1	45	2.2
MSH6	0	45	0
MSI	0	45	0
MSI2	0	43	0
MTCP1	0	45	0
MTOR	0	45	0
MUTYH	0	45	0
MYC	0	45	0
MYCL	0	45	0
MYCN	3	45	6.7
MYD88	0	45	0
MYH11	3	40	7.5
NBN	1	45	2.2
NCOA2	0	45	0
NCOA4	0	45	0
NDRG1	0	45	0
NF1	0	36	0
NF2	0	45	0
NFE2L2	0	43	0
NFIB	1	45	2.2
NFKB2	0	45	0
NFKBIA	1	45	2.2
NKX2-1	0	41	0
NONO	0	27	0
NOTCH2	1	36	2.8
NPM1	0	25	0
NR4A3	1	45	2.2
NRAS	0	45	0
NSD1	1	45	2.2
NSD2	0	40	0
NSD3	1	45	2.2
NT5C2	0	45	0
NTRK2	0	45	0
NTRK3	0	45	0
NUP214	1	45	2.2
NUP98	2	45	4.4
NUTM1	0	45	0
OLIG2	0	45	0
P2RY8	0	45	0
PAFAH1B2	0	45	0
PAK3	0	27	0
PAX3	1	45	2.2
PAX7	0	35	0
PBRM1	1	45	2.2
PBX1	0	45	0
PDCD1	0	44	0
PDCD1LG2	0	45	0
PDE4DIP	0	34	0
PDGFB	0	45	0
PDGFRA	0	45	0
PDGFRB	0	45	0
PDK1	0	45	0
PER1	2	44	4.5
PHF6	0	45	0
PHOX2B	0	45	0
PIK3CG	1	45	2.2
PIK3R1	0	45	0
PLAG1	1	45	2.2
PML	0	45	0
POT1	0	45	0
POU2AF1	0	45	0
PPARG	0	45	0
PPP2R1A	0	45	0
PRCC	1	45	2.2
PRDM1	1	45	2.2
PRF1	0	45	0
PRKAR1A	0	45	0
PRRX1	0	45	0
PTCH1	1	41	2.4
PTEN	1	45	2.2
PTPN11	1	13	7.7
PTPRC	1	40	2.5
RAC1	0	16	0
RAD21	0	45	0
RAD50	3	44	6.8
RAD51	0	45	0
RAF1	0	45	0
RARA	0	45	0
RB1	2	36	5.6
REL	0	30	0
RHOH	0	45	0
RICTOR	0	45	0
RMI2	0	34	0
RNF43	1	45	2.2
RPL10	0	45	0
RPL22	0	45	0
RPL5	0	45	0
RPN1	0	45	0
RUNX1	1	38	2.6
RUNx1T1	0	45	0
SBDS	1	45	2.2
SDC4	0	45	0
SDHAF2	0	45	0
SDHB	1	45	2.2
SDHC	0	45	0
SDHD	0	45	0
SET	0	26	0
SETBP1	0	45	0
SETD2	1	45	2.2
SF3B1	0	45	0
SLC34A2	0	45	0
SMAD2	1	45	2.2
SMAD4	2	45	4.4
SMARCE1	0	44	0
SMO	0	45	0
SNX29	2	43	4.7
SOCS1	1	45	2.2
SOX2	0	45	0
SPECC1	2	45	4.4
SPOP	0	45	0
SRC	0	45	0
SRSF2	0	45	0
SRSF3	0	45	0
STAT3	1	45	2.2
STAT4	0	41	0
STAT5B	0	41	0
STK11	0	45	0
SUZ12	1	42	2.4
SYK	0	45	0
TAF15	0	44	0
TAL1	1	37	2.7
TAL2	0	45	0
TCEA1	0	45	0
TCF3	1	24	4.2
TCF7L2	0	45	0
TERT	1	17	5.9
TET2	0	45	0
TFE3	0	44	0
TFEB	0	45	0
TFG	1	45	2.2
TFRC	0	45	0
TGFBR2	3	45	6.7
THRAP3	2	45	4.4
TLX3	0	38	0
TMB	0	45	0
TNFAIP3	0	45	0
TNFRSF14	0	45	0
TOP1	0	45	0
TPM3	0	45	0
TPM4	0	42	0
TRAF7	0	18	0
TRIM27	0	45	0
TRRAP	0	45	0
TSC1	0	45	0
TSC2	0	45	0
TSHR	1	22	4.5
U2AF1	0	45	0
UBR5	1	45	2.2
USP6	0	41	0
VEGFA	0	44	0
VHL	0	45	0
VTI1A	2	45	4.4
WAS	0	29	0
WDCP	0	45	0
WISP3	0	45	0
WRN	3	45	6.7
WT1	1	45	2.2
WWTR1	0	45	0
XPA	0	45	0
XPC	0	45	0
XPO1	0	45	0
YWHAE	0	45	0
ZBTB16	0	45	0
ZNF384	1	45	2.2
ZNF521	3	45	6.7

## Sheet: CNA-Body
Table 9: Copy Number Amplifications - Body
Test	Mutated_cases	Total_profiled	Frequency (%)
ERBB2	4	45	8.9
KRAS	4	45	8.9
CCND1	2	45	4.4
HMGA2	1	40	2.5
FGF3	1	43	2.3
BCL11A	1	45	2.2
CCND2	1	45	2.2
CCNE1	1	45	2.2
CD79A	1	45	2.2
CDKN1B	1	45	2.2
ERCC2	1	45	2.2
FGF19	1	45	2.2
FGF4	1	45	2.2
FOXO1	1	45	2.2
MDM2	1	45	2.2
MYC	1	45	2.2
SMAD2	1	45	2.2
SMARCE1	1	45	2.2
TRRAP	1	45	2.2
ABL2	0	45	0
ACSL3	0	45	0
ACSL6	0	45	0
AFDN	0	45	0
AFF1	0	45	0
AFF3	0	45	0
AKT2	0	45	0
AKT3	0	45	0
ALK	0	45	0
APC	0	45	0
ARID1A	0	45	0
ARID2	0	45	0
ARNT	0	45	0
ASXL1	0	45	0
ATF1	0	45	0
ATIC	0	45	0
ATM	0	45	0
ATP1A1	0	45	0
ATR	0	45	0
AURKA	0	31	0
AURKB	0	45	0
AXL	0	31	0
BAP1	0	45	0
BARD1	0	45	0
BCL2L11	0	45	0
BCL3	0	45	0
BCL6	0	45	0
BCL9	0	45	0
BLM	0	45	0
BMPR1A	0	45	0
BRAF	0	45	0
BRCA1	0	45	0
BRCA2	0	45	0
BRIP1	0	45	0
CACNA1D	0	45	0
CALR	0	45	0
CAMTA1	0	45	0
CARD11	0	45	0
CARS	0	45	0
CASP8	0	45	0
CBFB	0	45	0
CBL	0	45	0
CCDC6	0	45	0
CCND3	0	45	0
CD274	0	45	0
CD74	0	45	0
CDC73	0	45	0
CDH11	0	45	0
CDK4	0	45	0
CDK6	0	45	0
CDK8	0	44	0
CDKN2A	0	45	0
CDX2	0	45	0
CHEK1	0	45	0
CHEK2	0	45	0
CHIC2	0	45	0
CIC	0	45	0
CLTCL1	0	45	0
CNBP	0	45	0
CREB3L2	0	45	0
CREBBP	0	45	0
CRKL	0	45	0
CRTC3	0	45	0
CSF1R	0	45	0
CTCF	0	45	0
CTLA4	0	31	0
CTNNA1	0	45	0
CTNNB1	0	45	0
CYLD	0	45	0
DAXX	0	45	0
DDR2	0	45	0
DDX6	0	45	0
DEK	0	45	0
DICER1	0	45	0
EBF1	0	45	0
ECT2L	0	45	0
EGFR	0	45	0
ELK4	0	45	0
EP300	0	45	0
EPHA3	0	45	0
ERBB3	0	45	0
ERBB4	0	45	0
ERCC3	0	44	0
ERG	0	45	0
ESR1	0	45	0
ETV1	0	45	0
ETV5	0	45	0
ETV6	0	45	0
EWSR1	0	45	0
EXT1	0	45	0
EXT2	0	45	0
EZH2	0	45	0
EZR	0	42	0
FANCA	0	45	0
FANCC	0	45	0
FANCD2	0	45	0
FANCE	0	45	0
FANCG	0	45	0
FANCL	0	45	0
FAS	0	45	0
FBXW7	0	45	0
FCRL4	0	45	0
FGF10	0	45	0
FGF23	0	45	0
FGFR1	0	45	0
FGFR1OP	0	45	0
FGFR2	0	45	0
FGFR3	0	44	0
FGFR4	0	45	0
FH	0	45	0
FHIT	0	45	0
FLCN	0	45	0
FLI1	0	45	0
FLT1	0	45	0
FLT3	0	45	0
FLT4	0	43	0
FNBP1	0	45	0
FOXA1	0	45	0
FOXP1	0	45	0
FUBP1	0	45	0
FUS	0	45	0
GATA3	0	45	0
GID4	0	45	0
GMPS	0	45	0
GNA13	0	45	0
GNAQ	0	45	0
GNAS	0	45	0
GRIN2A	0	45	0
H3F3A	0	45	0
H3F3B	0	45	0
HGF	0	31	0
HOOK3	0	41	0
HSP90AA1	0	45	0
HSP90AB1	0	45	0
IDH1	0	45	0
IDH2	0	45	0
IGF1R	0	45	0
IKZF1	0	45	0
IL7R	0	45	0
IRF4	0	45	0
ITK	0	45	0
JAK1	0	45	0
JAK2	0	43	0
JAK3	0	44	0
JAZF1	0	45	0
KDR	0	45	0
KEAP1	0	45	0
KIAA1549	0	45	0
KIF5B	0	45	0
KIT	0	45	0
KLHL6	0	45	0
KMT2A	0	45	0
KMT2C	0	45	0
KMT2D	0	43	0
LCK	0	45	0
LHFPL6	0	45	0
LIFR	0	45	0
LPP	0	45	0
LRP1B	0	45	0
MAF	0	45	0
MAML2	0	45	0
MAP2K1	0	45	0
MAP2K2	0	45	0
MAP2K4	0	45	0
MAP3K1	0	45	0
MCL1	0	45	0
MDM4	0	45	0
MDS2	0	45	0
MEF2B	0	45	0
MEN1	0	45	0
MET	0	45	0
MITF	0	45	0
MLF1	0	44	0
MLH1	0	45	0
MLLT10	0	44	0
MLLT3	0	45	0
MRE11	0	45	0
MSH2	0	45	0
MSH6	0	45	0
MSI2	0	45	0
MTOR	0	45	0
MYB	0	45	0
MYCN	0	45	0
MYD88	0	45	0
NCOA2	0	45	0
NF1	0	45	0
NF2	0	45	0
NFE2L2	0	45	0
NFIB	0	45	0
NFKB2	0	45	0
NFKBIA	0	45	0
NIN	0	45	0
NOTCH2	0	45	0
NPM1	0	45	0
NR4A3	0	45	0
NSD1	0	45	0
NTRK1	0	44	0
NTRK2	0	45	0
NTRK3	0	45	0
NUP214	0	45	0
NUP93	0	45	0
NUP98	0	45	0
NUTM1	0	45	0
PALB2	0	45	0
PAX3	0	45	0
PAX5	0	41	0
PBRM1	0	45	0
PBX1	0	45	0
PCM1	0	45	0
PDCD1	0	44	0
PDCD1LG2	0	45	0
PDGFRA	0	45	0
PDGFRB	0	45	0
PDK1	0	31	0
PER1	0	44	0
PIK3CA	0	45	0
PIK3R1	0	45	0
PIK3R2	0	31	0
PIM1	0	45	0
PMS2	0	45	0
POLE	0	45	0
POT1	0	45	0
POU2AF1	0	45	0
PPARG	0	45	0
PRCC	0	45	0
PRDM1	0	45	0
PRKAR1A	0	45	0
PRRX1	0	45	0
PTCH1	0	45	0
PTEN	0	45	0
PTPN11	0	45	0
PTPRC	0	43	0
RAC1	0	45	0
RAD50	0	44	0
RAF1	0	45	0
RB1	0	45	0
RET	0	45	0
RICTOR	0	45	0
RNF43	0	45	0
ROS1	0	45	0
RPL22	0	45	0
RPN1	0	45	0
RUNX1	0	45	0
RUNx1T1	0	45	0
SBDS	0	45	0
SDC4	0	45	0
SDHAF2	0	45	0
SDHB	0	45	0
SDHC	0	45	0
SDHD	0	45	0
SETBP1	0	45	0
SETD2	0	45	0
SF3B1	0	45	0
SLC34A2	0	45	0
SMAD4	0	45	0
SMARCB1	0	45	0
SMO	0	45	0
SNX29	0	45	0
SOX10	0	45	0
SPECC1	0	45	0
SPEN	0	45	0
SRGAP3	0	45	0
SRSF2	0	45	0
SRSF3	0	45	0
STAT3	0	45	0
STAT5B	0	45	0
STIL	0	45	0
STK11	0	45	0
SUFU	0	45	0
SUZ12	0	43	0
SYK	0	45	0
TAF15	0	45	0
TCF7L2	0	45	0
TET1	0	43	0
TFRC	0	45	0
TGFBR2	0	45	0
TNFAIP3	0	45	0
TNFRSF14	0	45	0
TOP1	0	45	0
TP53	0	45	0
TPM3	0	45	0
TPM4	0	45	0
TRIM27	0	45	0
TSC1	0	45	0
TSC2	0	45	0
TSHR	0	45	0
U2AF1	0	45	0
USP6	0	45	0
VEGFA	0	30	0
VEGFB	0	31	0
VTI1A	0	45	0
WDCP	0	45	0
WISP3	0	45	0
WRN	0	45	0
WT1	0	45	0
WWTR1	0	45	0
XPC	0	45	0
XPO1	0	31	0
YWHAE	0	45	0
ZNF217	0	45	0
ZNF331	0	45	0
ZNF384	0	45	0
ZNF521	0	45	0

## Sheet: GeneFusions_Fundus-Cardia
Table 10: Gene Fusions Identified - Cardia-Fundus
Test	Mutated_cases	Total_profiled	Frequency (%)
MAST2	1	13	7.7
ABL1	0	13	0
AKT3	0	13	0
ALK	0	13	0
AR	0	13	0
ARHGAP26	0	13	0
AXL	0	13	0
BCR	0	13	0
BRAF	0	13	0
BRD3	0	13	0
BRD4	0	13	0
EGFR	0	13	0
ERG	0	13	0
ESR1	0	13	0
ETV1	0	13	0
ETV4	0	13	0
ETV5	0	13	0
ETV6	0	13	0
EWSR1	0	13	0
FGFR1	0	13	0
FGFR2	0	13	0
FGFR3	0	13	0
FGR	0	13	0
INSR	0	13	0
MAML2	0	13	0
MAST1	0	13	0
MET	0	13	0
MSMB	0	13	0
MUSK	0	13	0
MYB	0	13	0
NOTCH1	0	13	0
NOTCH2	0	13	0
NRG1	0	13	0
NTRK1	0	13	0
NTRK2	0	13	0
NTRK3	0	13	0
NUMBL	0	13	0
NUTM1	0	13	0
PDGFRA	0	13	0
PDGFRB	0	13	0
PIK3CA	0	13	0
PKN1	0	13	0
PPARG	0	13	0
PRKCA	0	13	0
PRKCB	0	13	0
RAF1	0	13	0
RELA	0	13	0
RET	0	13	0
ROS1	0	13	0
RSPO2	0	13	0
RSPO3	0	13	0
TERT	0	13	0
TFE3	0	13	0
TFEB	0	13	0
THADA	0	13	0
TMPRSS2	0	13	0
BCOR	0	7	0
BRD8	0	7	0
CIC	0	7	0
COL1A1	0	7	0
COL2A1	0	7	0
COL6A3	0	7	0
CSF1	0	7	0
EMILIN2	0	7	0
EPC1	0	7	0
EPC2	0	7	0
FOXO1	0	7	0
FUS	0	7	0
GREB1	0	7	0
HEY1	0	7	0
JAZF1	0	7	0
MBTD1	0	7	0
MEAF6	0	7	0
MN1	0	7	0
MYBL1	0	7	0
NAB2	0	7	0
NCOA2	0	7	0
NCOA3	0	7	0
PAX3	0	7	0
PAX7	0	7	0
PGR	0	7	0
PLAG1	0	7	0
SS18	0	7	0
TP53	0	7	0
YAP1	0	7	0
YWHAE	0	7	0
ZC3H7B	0	7	0
KMT2A	0	6	0
HLA-A	0	5	0
HLA-B	0	5	0
HLA-C	0	5	0
HLA-DPA1	0	4	0
HLA-DPB1	0	4	0
HLA-DQA1	0	4	0
HLA-DQB1	0	4	0
HLA-DRB1	0	4	0
2025-03-06	1	1	100
ACP1	1	1	100
ADCY9	1	1	100
AKAP1	1	1	100
APOPT1	1	1	100
ARNTL2	1	1	100
ATE1	1	1	100
B3GALNT2	1	1	100
BLMH	1	1	100
C8ORF37-AS1	1	1	100
CDKAL1	1	1	100
COPA	1	1	100
CPD	1	1	100
CTSS	1	1	100
CUX1	1	1	100
DEPDC5	1	1	100
DNAJC16	1	1	100
EVC	1	1	100
FANCI	1	1	100
FBXO38	1	1	100
GATC	1	1	100
GFPT1	1	1	100
GOLPH3L	1	1	100
GPR39	1	1	100
H3F3A	1	1	100
ITCH	1	1	100
KCNQ1	1	1	100
KIT	1	1	100
LCN2	1	1	100
LDLR	1	1	100
LGALS2	1	1	100
LOC400927-CSNK1E	1	1	100
LPIN2	1	1	100
LRP5	1	1	100
MECOM	1	1	100
MEF2D	1	1	100
METTL16	1	1	100
NPLOC4	1	1	100
OMA1	1	1	100
PGM2L1	1	1	100
PIP5K1B	1	1	100
PPFIA1	1	1	100
PTBP3	1	1	100
PUS7	1	1	100
RALY	1	1	100
RAP1B	1	1	100
RASEF	1	1	100
RND3	1	1	100
RRAS2	1	1	100
SESTD1	1	1	100
SHOC2	1	1	100
SKAP2	1	1	100
SLC38A1	1	1	100
SMG1P3	1	1	100
SMG6	1	1	100
SSX2IP	1	1	100
TIMM23	1	1	100
TWSG1	1	1	100
USP6NL	1	1	100
VWA2	1	1	100
WDR1	1	1	100
ZC3H13	1	1	100
ZNRF3	1	1	100

[truncated: 2 more sheets: GeneFusions_Antrum, GeneFusions_Body]
