# Supplementary material for: Actionable Genes and Carcinogenic Pathways for Gastric Cancer in Latinos
Source: Cancer Med. 2025 Sep 9;14(17):e71216. doi: 10.1002/cam4.71216 (PMC12420367; doi:10.1002/cam4.71216)
Supplement: Supplementary file 1 — Appendix S1: cam471216‐sup‐0001‐AppendixS1.zip. [file CAM4-14-e71216-s001.zip › cam471216-sup-0003-DataS3@Supplementary File C_New.xlsx]

## Sheet: Mut-Intestinal-Non-Hyper
Table 1: Muational Frequencies for PRH Non-Hypermutated Intestinal-type Gastric Cancer Cases
Test	Mutated_cases	Total_profiled	Frequency (%)
ACSL6	1	18	5.6
ADGRA2	1	6	16.7
AFDN	1	17	5.9
AFF1	1	17	5.9
ALK	1	18	5.6
AMER1	1	18	5.6
APC	3	18	16.7
ARAF	1	18	5.6
ARHGEF12	1	14	7.1
ARID1A	2	18	11.1
ARID2	1	18	5.6
ASXL1	1	17	5.9
ATM	2	18	11.1
ATR	1	18	5.6
ATRX	1	18	5.6
AURKB	1	18	5.6
BAP1	1	18	5.6
BCL11A	1	12	8.3
BCL2	1	18	5.6
BCL9	1	18	5.6
BLM	1	18	5.6
CACNA1D	1	18	5.6
CAMTA1	1	5	20
CARD11	2	18	11.1
CARS	1	18	5.6
CBFA2T3	1	15	6.7
CBLB	2	15	13.3
CD274	1	18	5.6
CDH11	1	18	5.6
CDK12	1	18	5.6
CDKN2A	1	16	6.2
CHN1	1	2	50
CIC	2	18	11.1
CREBBP	1	18	5.6
CSF1R	1	18	5.6
CSF3R	1	10	10
CTCF	1	18	5.6
CYP2D6	1	18	5.6
DICER1	1	18	5.6
DNMT3A	1	18	5.6
DOT1L	1	4	25
ECT2L	1	18	5.6
EIF4A2	1	18	5.6
EP300	1	18	5.6
EPHA3	2	18	11.1
EPHA5	1	15	6.7
ERBB4	4	18	22.2
ERCC1	1	18	5.6
ERCC2	1	18	5.6
EZH2	2	18	11.1
EZR	1	18	5.6
FANCD2	2	18	11.1
FANCL	1	18	5.6
FAS	2	18	11.1
FGF3	1	18	5.6
FGFR4	1	18	5.6
FLCN	2	18	11.1
FLI1	1	18	5.6
FLT4	1	17	5.9
FOXO4	1	18	5.6
FUS	1	18	5.6
GATA3	1	18	5.6
GPC3	1	18	5.6
GRIN2A	1	18	5.6
HOXD13	1	18	5.6
HSP90AB1	1	18	5.6
IKBKE	1	18	5.6
IL7R	1	18	5.6
IRS2	2	14	14.3
ITK	1	18	5.6
JAK3	1	18	5.6
JUN	1	18	5.6
KAT6B	2	18	11.1
KDM5A	1	17	5.9
KDM6A	1	18	5.6
KDSR	1	18	5.6
KEAP1	1	18	5.6
KIF5B	1	18	5.6
KIT	1	18	5.6
KLF4	1	18	5.6
KMT2C	3	17	17.6
KMT2D	2	18	11.1
KRAS	2	17	11.8
LRP1B	4	18	22.2
MAML2	1	18	5.6
MAP2K4	2	17	11.8
MDM4	1	18	5.6
MEF2B	1	18	5.6
MITF	1	18	5.6
MRE11	1	18	5.6
MSH2	1	18	5.6
MYH11	2	16	12.5
NBN	1	18	5.6
NF1	2	18	11.1
NFE2L2	2	17	11.8
NFKBIA	1	18	5.6
NIN	2	18	11.1
NOTCH1	1	16	6.2
NOTCH2	1	17	5.9
NR4A3	1	18	5.6
NSD1	1	18	5.6
NSD3	1	18	5.6
NTRK3	1	18	5.6
NUP98	1	18	5.6
PAK3	1	7	14.3
PAX3	1	18	5.6
PAX8	1	18	5.6
PBRM1	1	18	5.6
PER1	1	18	5.6
PHOX2B	2	18	11.1
PIK3CA	1	18	5.6
PMS2	2	18	11.1
POLE	1	18	5.6
PRDM1	1	18	5.6
PTCH1	1	18	5.6
RAD50	1	16	6.2
RB1	1	15	6.7
RET	1	18	5.6
RNF43	1	18	5.6
ROS1	2	18	11.1
RUNx1T1	1	18	5.6
SDHAF2	1	18	5.6
SETD2	1	18	5.6
SF3B1	1	18	5.6
SMAD2	1	18	5.6
SMAD4	1	17	5.9
SMARCA4	2	18	11.1
SNX29	1	15	6.7
SOCS1	1	18	5.6
SPECC1	2	18	11.1
SPEN	1	18	5.6
SRC	1	18	5.6
STAT3	1	18	5.6
STAT5B	1	18	5.6
STK11	2	18	11.1
SUFU	2	18	11.1
SUZ12	1	16	6.2
TAF15	1	18	5.6
TAL1	1	18	5.6
TCF7L2	1	18	5.6
TERT	1	5	20
TET1	2	18	11.1
THRAP3	2	18	11.1
TP53	16	18	88.9
TPM3	1	18	5.6
TRIM27	1	18	5.6
TSC2	1	18	5.6
UBR5	1	18	5.6
VTI1A	1	18	5.6
WAS	1	9	11.1
WRN	1	18	5.6
YWHAE	1	18	5.6
ZNF703	2	17	11.8
ABL1	0	18	0
ABL2	0	18	0
ACKR3	0	18	0
ACSL3	0	18	0
AFF3	0	5	0
AKT1	0	18	0
AKT2	0	18	0
AKT3	0	18	0
AR	0	18	0
ARFRP1	0	18	0
ARNT	0	12	0
ASPSCR1	0	2	0
ATF1	0	18	0
ATIC	0	18	0
ATP1A1	0	18	0
AURKA	0	5	0
AXIN1	0	18	0
AXL	0	9	0
BARD1	0	18	0
BCL10	0	17	0
BCL11B	0	18	0
BCL2L11	0	18	0
BCL2L2	0	18	0
BCL3	0	8	0
BCL6	0	18	0
BCOR	0	18	0
BCORL1	0	18	0
BIRC3	0	7	0
BMPR1A	0	18	0
BRAF	0	18	0
BRCA1	0	18	0
BRCA2	0	18	0
BRD3	0	18	0
BRD4	0	18	0
BRIP1	0	18	0
BTG1	0	18	0
BTK	0	15	0
BUB1B	0	15	0
C15orf65	0	1	0
CALR	0	18	0
CASP8	0	18	0
CBFB	0	18	0
CBL	0	18	0
CCDC6	0	18	0
CCND1	0	18	0
CCND2	0	18	0
CCND3	0	18	0
CCNE1	0	17	0
CD74	0	18	0
CD79A	0	6	0
CD79B	0	18	0
CDC73	0	18	0
CDH1	0	18	0
CDK4	0	18	0
CDK6	0	18	0
CDK8	0	17	0
CDKN1B	0	18	0
CDKN2B	0	18	0
CDKN2C	0	18	0
CDX2	0	18	0
CEBPA	0	18	0
CHEK1	0	18	0
CHEK2	0	18	0
CHIC2	0	18	0
CIITA	0	8	0
CLTCL1	0	15	0
CNBP	0	18	0
CNOT3	0	18	0
COX6C	0	18	0
CREB1	0	16	0
CREB3L1	0	14	0
CREB3L2	0	18	0
CRKL	0	18	0
CRLF2	0	2	0
CRTC1	0	3	0
CRTC3	0	18	0
CTLA4	0	17	0
CTNNA1	0	18	0
CTNNB1	0	18	0
CYLD	0	18	0
DAXX	0	18	0
DDB2	0	17	0
DDIT3	0	18	0
DDR2	0	18	0
DDX6	0	18	0
EBF1	0	18	0
EGFR	0	18	0
ELK4	0	18	0
EML4	0	6	0
EMSY	0	15	0
EPHB1	0	18	0
ERBB2	0	18	0
ERBB3	0	18	0
ERC1	0	18	0
ERCC3	0	18	0
ERCC4	0	17	0
ERCC5	0	17	0
ERG	0	18	0
ESR1	0	18	0
ETV1	0	18	0
ETV4	0	18	0
ETV5	0	18	0
ETV6	0	18	0
EWSR1	0	18	0
EXT1	0	18	0
EXT2	0	18	0
FAM46C	0	18	0
FANCA	0	18	0
FANCC	0	18	0
FANCE	0	18	0
FANCF	0	18	0
FANCG	0	18	0
FBXO11	0	16	0
FBXW7	0	18	0
FCRL4	0	18	0
FGF10	0	18	0
FGF14	0	17	0
FGF19	0	18	0
FGF23	0	18	0
FGF4	0	18	0
FGF6	0	18	0
FGFR1	0	18	0
FGFR1OP	0	11	0
FGFR2	0	18	0
FGFR3	0	18	0
FH	0	18	0
FHIT	0	18	0
FIP1L1	0	16	0
FLT1	0	18	0
FLT3	0	17	0
FNBP1	0	17	0
FOXA1	0	18	0
FOXL2	0	18	0
FOXO1	0	18	0
FOXO3	0	18	0
FOXP1	0	18	0
FSTL3	0	9	0
FUBP1	0	18	0
GATA1	0	18	0
GATA2	0	18	0
GID4	0	18	0
GMPS	0	18	0
GNA11	0	18	0
GNA13	0	18	0
GNAQ	0	18	0
GNAS	0	18	0
GOPC	0	1	0
GSK3B	0	18	0
H3F3A	0	18	0
H3F3B	0	18	0
HEY1	0	18	0
HGF	0	9	0
HIST1H3B	0	18	0
HIST1H4I	0	18	0
HLF	0	18	0
HMGA2	0	16	0
HNF1A	0	18	0
HOOK3	0	14	0
HOXA11	0	18	0
HOXA13	0	18	0
HOXA9	0	18	0
HRAS	0	18	0
HSP90AA1	0	18	0
IDH1	0	18	0
IDH2	0	18	0
IGF1R	0	18	0
IKZF1	0	18	0
INHBA	0	18	0
IRF4	0	18	0
JAK1	0	18	0
JAK2	0	15	0
JAZF1	0	18	0
KAT6A	0	18	0
KCNJ5	0	18	0
KDM5C	0	18	0
KDR	0	18	0
KLHL6	0	18	0
KLK2	0	18	0
KMT2A	0	18	0
LCK	0	18	0
LHFPL6	0	18	0
LIFR	0	13	0
LMO1	0	7	0
LPP	0	18	0
MAF	0	18	0
MAFB	0	18	0
MAP2K1	0	18	0
MAP2K2	0	18	0
MAP3K1	0	18	0
MAX	0	17	0
MCL1	0	18	0
MDM2	0	18	0
MDS2	0	17	0
MECOM	0	18	0
MED12	0	3	0
MEN1	0	18	0
MET	0	18	0
MLF1	0	17	0
MLH1	0	18	0
MLLT10	0	11	0
MLLT11	0	18	0
MLLT3	0	17	0
MN1	0	18	0
MPL	0	18	0
MSH6	0	18	0
MSI	0	17	0
MSI2	0	17	0
MTCP1	0	18	0
MTOR	0	18	0
MUC1	0	18	0
MUTYH	0	18	0
MYC	0	18	0
MYCL	0	18	0
MYCN	0	18	0
MYD88	0	18	0
MYH9	0	18	0
NCOA2	0	18	0
NCOA4	0	16	0
NDRG1	0	18	0
NF2	0	18	0
NFIB	0	17	0
NFKB2	0	16	0
NKX2-1	0	18	0
NONO	0	8	0
NPM1	0	5	0
NRAS	0	18	0
NSD2	0	15	0
NT5C2	0	17	0
NTRK1	0	18	0
NTRK2	0	18	0
NUP214	0	18	0
NUP93	0	18	0
NUTM1	0	18	0
OLIG2	0	18	0
P2RY8	0	18	0
PAFAH1B2	0	18	0
PALB2	0	18	0
PAX5	0	18	0
PAX7	0	17	0
PBX1	0	18	0
PCM1	0	18	0
PDCD1	0	18	0
PDCD1LG2	0	18	0
PDE4DIP	0	17	0
PDGFB	0	18	0
PDGFRA	0	18	0
PDGFRB	0	18	0
PDK1	0	18	0
PHF6	0	18	0
PIK3CG	0	18	0
PIK3R1	0	18	0
PIM1	0	18	0
PLAG1	0	18	0
PML	0	18	0
PMS1	0	18	0
POT1	0	18	0
POU2AF1	0	18	0
PPARG	0	18	0
PPP2R1A	0	18	0
PRCC	0	18	0
PRF1	0	18	0
PRKAR1A	0	18	0
PRKDC	0	18	0
PRRX1	0	18	0
PTEN	0	18	0
PTPRC	0	16	0
RAC1	0	4	0
RAD21	0	17	0
RAD51	0	18	0
RAD51B	0	17	0
RAF1	0	18	0
RARA	0	17	0
RECQL4	0	8	0
REL	0	7	0
RHOH	0	18	0
RICTOR	0	17	0
RMI2	0	13	0
RPL10	0	18	0
RPL22	0	18	0
RPL5	0	16	0
RPN1	0	18	0
RPTOR	0	13	0
RUNX1	0	18	0
SBDS	0	18	0
SDC4	0	18	0
SDHB	0	18	0
SDHC	0	18	0
SDHD	0	18	0
SET	0	6	0
SETBP1	0	18	0
SFPQ	0	17	0
SH2B3	0	18	0
SLC34A2	0	18	0
SMARCB1	0	18	0
SMARCE1	0	18	0
SMO	0	18	0
SOX10	0	18	0
SOX2	0	18	0
SPOP	0	18	0
SRGAP3	0	18	0
SRSF2	0	18	0
SRSF3	0	18	0
SS18	0	14	0
STAT4	0	15	0
STIL	0	18	0
SYK	0	18	0
TAL2	0	18	0
TCEA1	0	18	0
TCF3	0	8	0
TET2	0	17	0
TFE3	0	18	0
TFEB	0	18	0
TFG	0	18	0
TFRC	0	18	0
TGFBR2	0	18	0
TLX3	0	16	0
TMB	0	18	0
TNFAIP3	0	18	0
TNFRSF14	0	18	0
TOP1	0	18	0
TPM4	0	17	0
TRAF7	0	2	0
TRRAP	0	18	0
TSC1	0	18	0
TSHR	0	5	0
U2AF1	0	18	0
USP6	0	18	0
VEGFA	0	16	0
VHL	0	18	0
WDCP	0	18	0
WISP3	0	18	0
WT1	0	18	0
WWTR1	0	18	0
XPA	0	17	0
XPC	0	18	0
XPO1	0	17	0
ZBTB16	0	18	0
ZNF217	0	18	0
ZNF331	0	18	0
ZNF384	0	18	0
ZNF521	0	18	0

## Sheet: CNA-Intestinal-Non-Hyper
Table 2: Copy Number Amplifications Detected in PRH Non-Hypermutated Intestinal-type Gastric Cancer Cases
Test	Mutated_cases	Total_profiled	Frequency (%)
ERBB2	3	18	16.7
CCNE1	2	17	11.8
KRAS	2	18	11.1
SMARCE1	2	18	11.1
AURKA	1	12	8.3
CCND1	1	18	5.6
CD79A	1	18	5.6
CDK6	1	18	5.6
CDKN1B	1	18	5.6
ERCC2	1	18	5.6
FGFR2	1	18	5.6
HSP90AB1	1	18	5.6
SRSF2	1	18	5.6
ZNF217	1	18	5.6
ABL2	0	18	0
ACSL3	0	18	0
ACSL6	0	18	0
AFDN	0	18	0
AFF1	0	17	0
AFF3	0	17	0
AKT2	0	18	0
AKT3	0	18	0
ALK	0	18	0
APC	0	18	0
ARID1A	0	18	0
ARID2	0	18	0
ARNT	0	18	0
ASXL1	0	17	0
ATF1	0	18	0
ATIC	0	18	0
ATM	0	18	0
ATP1A1	0	18	0
ATR	0	18	0
AURKB	0	18	0
AXL	0	13	0
BAP1	0	18	0
BARD1	0	18	0
BCL11A	0	18	0
BCL2L11	0	18	0
BCL3	0	18	0
BCL6	0	18	0
BCL9	0	18	0
BLM	0	18	0
BMPR1A	0	18	0
BRAF	0	17	0
BRCA1	0	18	0
BRCA2	0	18	0
BRIP1	0	18	0
CACNA1D	0	18	0
CALR	0	18	0
CAMTA1	0	18	0
CARD11	0	18	0
CARS	0	18	0
CASP8	0	18	0
CBFB	0	18	0
CBL	0	18	0
CCDC6	0	18	0
CCND2	0	18	0
CCND3	0	18	0
CD274	0	18	0
CD74	0	18	0
CDC73	0	18	0
CDH11	0	18	0
CDK4	0	18	0
CDK8	0	17	0
CDKN2A	0	16	0
CDX2	0	18	0
CHEK1	0	18	0
CHEK2	0	18	0
CHIC2	0	18	0
CIC	0	18	0
CLTCL1	0	18	0
CNBP	0	18	0
CREB3L2	0	18	0
CREBBP	0	18	0
CRKL	0	18	0
CRTC3	0	18	0
CSF1R	0	18	0
CTCF	0	18	0
CTLA4	0	12	0
CTNNA1	0	18	0
CTNNB1	0	18	0
CYLD	0	18	0
DAXX	0	18	0
DDR2	0	18	0
DDX6	0	18	0
DEK	0	18	0
DICER1	0	18	0
EBF1	0	18	0
ECT2L	0	18	0
EGFR	0	18	0
ELK4	0	18	0
EP300	0	18	0
EPHA3	0	18	0
ERBB3	0	18	0
ERBB4	0	18	0
ERCC3	0	18	0
ERG	0	18	0
ESR1	0	18	0
ETV1	0	18	0
ETV5	0	18	0
ETV6	0	18	0
EWSR1	0	18	0
EXT1	0	18	0
EXT2	0	18	0
EZH2	0	18	0
EZR	0	18	0
FANCA	0	18	0
FANCC	0	18	0
FANCD2	0	18	0
FANCE	0	18	0
FANCG	0	18	0
FANCL	0	18	0
FAS	0	18	0
FBXW7	0	18	0
FCRL4	0	18	0
FGF10	0	18	0
FGF19	0	18	0
FGF23	0	18	0
FGF3	0	18	0
FGF4	0	18	0
FGFR1	0	18	0
FGFR1OP	0	18	0
FGFR3	0	18	0
FGFR4	0	18	0
FH	0	18	0
FHIT	0	18	0
FLCN	0	18	0
FLI1	0	18	0
FLT1	0	18	0
FLT3	0	17	0
FLT4	0	17	0
FNBP1	0	18	0
FOXA1	0	18	0
FOXO1	0	18	0
FOXP1	0	18	0
FUBP1	0	18	0
FUS	0	18	0
GATA3	0	18	0
GID4	0	18	0
GMPS	0	18	0
GNA13	0	18	0
GNAQ	0	18	0
GNAS	0	18	0
GRIN2A	0	18	0
H3F3A	0	18	0
H3F3B	0	18	0
HGF	0	13	0
HMGA2	0	16	0
HOOK3	0	14	0
HSP90AA1	0	18	0
IDH1	0	18	0
IDH2	0	18	0
IGF1R	0	18	0
IKZF1	0	18	0
IL7R	0	18	0
IRF4	0	18	0
ITK	0	18	0
JAK1	0	18	0
JAK2	0	17	0
JAK3	0	18	0
JAZF1	0	18	0
KDR	0	18	0
KEAP1	0	18	0
KIAA1549	0	18	0
KIF5B	0	18	0
KIT	0	18	0
KLHL6	0	18	0
KMT2A	0	18	0
KMT2C	0	17	0
KMT2D	0	18	0
LCK	0	18	0
LHFPL6	0	18	0
LIFR	0	18	0
LPP	0	18	0
LRP1B	0	18	0
MAF	0	18	0
MAML2	0	18	0
MAP2K1	0	18	0
MAP2K2	0	18	0
MAP2K4	0	17	0
MAP3K1	0	18	0
MCL1	0	18	0
MDM2	0	18	0
MDM4	0	18	0
MDS2	0	17	0
MEF2B	0	18	0
MEN1	0	18	0
MET	0	18	0
MITF	0	18	0
MLF1	0	17	0
MLH1	0	18	0
MLLT10	0	17	0
MLLT3	0	18	0
MRE11	0	18	0
MSH2	0	18	0
MSH6	0	18	0
MSI2	0	18	0
MTOR	0	18	0
MYB	0	18	0
MYC	0	18	0
MYCN	0	18	0
MYD88	0	18	0
NCOA2	0	18	0
NF1	0	18	0
NF2	0	18	0
NFE2L2	0	18	0
NFIB	0	17	0
NFKB2	0	18	0
NFKBIA	0	18	0
NIN	0	18	0
NOTCH2	0	18	0
NPM1	0	18	0
NR4A3	0	18	0
NSD1	0	18	0
NTRK1	0	18	0
NTRK2	0	18	0
NTRK3	0	18	0
NUP214	0	18	0
NUP93	0	18	0
NUP98	0	18	0
NUTM1	0	18	0
PALB2	0	18	0
PAX3	0	18	0
PAX5	0	18	0
PBRM1	0	18	0
PBX1	0	18	0
PCM1	0	18	0
PDCD1	0	18	0
PDCD1LG2	0	18	0
PDGFRA	0	18	0
PDGFRB	0	18	0
PDK1	0	13	0
PER1	0	18	0
PIK3CA	0	18	0
PIK3R1	0	18	0
PIK3R2	0	12	0
PIM1	0	18	0
PMS2	0	17	0
POLE	0	18	0
POT1	0	18	0
POU2AF1	0	18	0
PPARG	0	18	0
PRCC	0	18	0
PRDM1	0	18	0
PRKAR1A	0	18	0
PRRX1	0	18	0
PTCH1	0	18	0
PTEN	0	18	0
PTPN11	0	18	0
PTPRC	0	16	0
RAC1	0	18	0
RAD50	0	18	0
RAF1	0	18	0
RB1	0	18	0
RET	0	18	0
RICTOR	0	17	0
RNF43	0	18	0
ROS1	0	18	0
RPL22	0	18	0
RPN1	0	18	0
RUNX1	0	18	0
RUNx1T1	0	18	0
SBDS	0	18	0
SDC4	0	18	0
SDHAF2	0	18	0
SDHB	0	18	0
SDHC	0	18	0
SDHD	0	18	0
SETBP1	0	18	0
SETD2	0	18	0
SF3B1	0	18	0
SLC34A2	0	18	0
SMAD2	0	18	0
SMAD4	0	17	0
SMARCB1	0	18	0
SMO	0	18	0
SNX29	0	18	0
SOX10	0	18	0
SPECC1	0	18	0
SPEN	0	18	0
SRGAP3	0	18	0
SRSF3	0	18	0
STAT3	0	18	0
STAT5B	0	18	0
STIL	0	18	0
STK11	0	18	0
SUFU	0	18	0
SUZ12	0	16	0
SYK	0	18	0
TAF15	0	18	0
TCF7L2	0	18	0
TET1	0	17	0
TFRC	0	18	0
TGFBR2	0	18	0
TNFAIP3	0	18	0
TNFRSF14	0	18	0
TOP1	0	18	0
TP53	0	18	0
TPM3	0	18	0
TPM4	0	17	0
TRIM27	0	18	0
TRRAP	0	18	0
TSC1	0	18	0
TSC2	0	18	0
TSHR	0	18	0
U2AF1	0	18	0
USP6	0	18	0
VEGFA	0	12	0
VEGFB	0	12	0
VTI1A	0	18	0
WDCP	0	18	0
WISP3	0	18	0
WRN	0	18	0
WT1	0	18	0
WWTR1	0	18	0
XPC	0	18	0
XPO1	0	12	0
YWHAE	0	18	0
ZNF331	0	18	0
ZNF384	0	18	0
ZNF521	0	18	0

## Sheet: Gene Fusions-Intestinal-Non-Hyp
Table 3: Gene Fusions Identified in PRH Non-Hypermutated Intestinal-type Gastric Cancer Cases
Test	Mutated_cases	Total_profiled	Frequency (%)		Case Number	Gene	Result	Fusion
ARHGAP26	1	17	5.9		60	PRKCA	Likely Pathogenic Fusion	MSI2:PRKCA|exon 7:exon 3|InFrame|22|0|chr17:55607085:+/chr17:64492319:+
PKN1	1	17	5.9		60	EXT1	Unclassified	EXT1:SAMD12|exon 1:exon 4|NotInFrame|30|3|chr8:119122324:-/chr8:119391939:-
PRKCA	1	17	5.9		60	EXT1	Unclassified	EXT1:SAMD12|exon 1:exon 5|NotInFrame|2|3|chr8:119122324:-/chr8:119209971:-
ABL1	0	17	0		112	PKN1	Likely Pathogenic Fusion	ZNF791:PKN1|exon 1:exon 10|InFrame|16|0|chr19:12721896:+/chr19:14574479:+
AKT3	0	17	0		112	ABHD16A	Unclassified	ABHD16A:TDRD5|exon 2:exon 6|NotInFrame|8|0|chr6:31668719:-/chr1:179590170:+
ALK	0	17	0		112	B4GALT5	Unclassified	B4GALT5:HBS1L|exon 1:exon 12|InFrame|74|0|chr20:48330113:-/chr6:135303700:-
AR	0	17	0		112	C11ORF49	Unclassified	C11orf49:CREB3L1|exon 2:exon 11|InFrame|7|0|chr11:47074069:+/chr11:46341815:+
AXL	0	17	0		112	CXADR	Unclassified	CXADR:NRIP1|exon 1:exon 2|NotInFrame|7|0|chr21:18885490:+/chr21:16415895:-
BCR	0	17	0		112	MEF2D	Unclassified	MEF2D:UBR4|exon 1:exon 88|NotInFrame|34|0|chr1:156470278:-/chr1:19428135:-
BRAF	0	17	0		112	NCEH1	Unclassified	NCEH1:SPATA16|exon 1:exon 3|InFrame|12|0|chr3:172428637:-/chr3:172766884:-
BRD3	0	17	0		112	NCK2	Unclassified	NCK2:MRPS9|exon 1:exon 6|NotInFrame|30|0|chr2:106361595:+/chr2:105705442:+
BRD4	0	17	0		112	RRBP1	Unclassified	RRBP1:SNX5|exon 9:exon 2|InFrame|35|0|chr20:17614105:-/chr20:17937681:-
EGFR	0	17	0		112	SCNN1A	Unclassified	SCNN1A:ZNF384|exon 11:exon 7|NotInFrame|10|0|chr12:6457893:-/chr12:6782606:-
ERG	0	17	0		112	USP12	Unclassified	USP12:MTMR6|exon 1:exon 2|InFrame|11|0|chr13:27745729:-/chr13:25848325:-
ESR1	0	17	0		112	UST	Unclassified	UST:SASH1|exon 5:exon 2|InFrame|9|1|chr6:149285699:+/chr6:148711270:+
ETV1	0	17	0		112	WSB2	Unclassified	WSB2:TAOK3|exon 2:exon 2|NotInFrame|26|0|chr12:118490115:-/chr12:118704564:-
ETV4	0	17	0		112	ZNF846	Unclassified	ZNF846:DCAF8|exon 4:exon 7|NotInFrame|8|0|chr19:9872758:-/chr1:160201197:-
ETV5	0	17	0		117	NIPBL	Unclassified	NIPBL:SEMA5A|exon 42:exon 6|InFrame|7|0|chr5:37052668:+/chr5:9238002:-
ETV6	0	17	0		117	USP34	Unclassified	USP34:CCT4|exon 27:exon 12|NotInFrame|10|0|chr2:61538675:-/chr2:62096688:-
EWSR1	0	17	0		133	GRB7	Unclassified	GRB7:GSDMB|exon 1:exon 7|NotInFrame|19|0|chr17:37894386:+/chr17:38062524:-
FGFR1	0	17	0		133	KITLG	Unclassified	KITLG:SOAT1|exon 1:exon 5|NotInFrame|10|0|chr12:88974041:-/chr1:179308573:+
FGFR2	0	17	0		142	TBL1XR1	Unclassified	TBL1XR1:MFSD14C|exon 1:exon 2|NotInFrame|10|0|chr3:176914909:-/chr9:99735230:-
FGFR3	0	17	0		142	ZDHHC20	Unclassified	ZDHHC20:ZBTB32|exon 1:exon 2|NotInFrame|7|0|chr13:22033193:-/chr19:36203819:+
FGR	0	17	0		151	ARHGAP26	Pathogenic Fusion	CLDN18:ARHGAP26|exon 5:exon 10|InFrame|31|0|chr3:137749947:+/chr5:142292764:+
INSR	0	17	0		151	FNDC3B	Unclassified	FNDC3B:BAX|exon 3:exon 2|InFrame|4|0|chr3:171851336:+/chr19:49458805:+
MAML2	0	17	0		151	TACC2	Unclassified	TACC2:ATE1|exon 6:exon 6|NotInFrame|54|4|chr10:123892249:+/chr10:123662135:-
MAST1	0	17	0		151	TACC2	Unclassified	TACC2:ZMIZ1|exon 6:exon 2|NotInFrame|44|2|chr10:123892249:+/chr10:80878672:+
MAST2	0	17	0		151	TACC2	Unclassified	TACC2:ZMIZ1|exon 7:exon 2|NotInFrame|34|2|chr10:123903221:+/chr10:80878672:+
MET	0	17	0		151	TACC2	Unclassified	TACC2:ATE1|exon 6:exon 8|NotInFrame|24|2|chr10:123892249:+/chr10:123629553:-
MSMB	0	17	0		151	TACC2	Unclassified	TACC2:ATE1|exon 1:exon 6|NotInFrame|9|0|chr10:123872748:+/chr10:123662135:-
MUSK	0	17	0		151	TACC2	Unclassified	TACC2:ATE1|exon 1:exon 8|NotInFrame|6|0|chr10:123872748:+/chr10:123629553:-
MYB	0	17	0		151	TACC2	Unclassified	TACC2:ZMIZ1|exon 1:exon 2|NotInFrame|4|0|chr10:123872748:+/chr10:80878672:+
NOTCH1	0	17	0		151	TACC2	Unclassified	TACC2:ATE1|exon 5:exon 6|NotInFrame|4|0|chr10:123848106:+/chr10:123662135:-
NOTCH2	0	17	0		151	TACC2	Unclassified	TACC2:ATE1|exon 6:exon 9|NotInFrame|2|2|chr10:123892249:+/chr10:123600778:-
NRG1	0	17	0		151	TACC2	Unclassified	TACC2:ATE1|exon 6:exon 7|NotInFrame|1|2|chr10:123892249:+/chr10:123659509:-
NTRK1	0	17	0		151	TACC2	Unclassified	TACC2:ATE1|exon 6:exon 7|NotInFrame|1|2|chr10:123892249:+/chr10:123658484:-
NTRK2	0	17	0		153	AP2A2	Unclassified	AP2A2:PIWIL4|exon 1:exon 2|NotInFrame|14|1|chr11:926088:+/chr11:94301896:+
NTRK3	0	17	0		153	PLPP1	Unclassified	PLPP1:DHX29|exon 2:exon 12|InFrame|28|1|chr5:54786788:-/chr5:54577343:-
NUMBL	0	17	0		154	FAT1	Unclassified	FAT1:ADAD1|exon 2:exon 7|InFrame|4|0|chr4:187627717:-/chr4:123329063:+
NUTM1	0	17	0		154	KMT2C	Unclassified	KMT2C:ACTR3B|exon 2:exon 2|NotInFrame|4|0|chr7:152055672:-/chr7:152480272:+
PDGFRA	0	17	0		154	KRIT1	Unclassified	KRIT1:AKAP9|exon 16:exon 47|NotInFrame|4|1|chr7:91830621:-/chr7:91734992:+
PDGFRB	0	17	0		154	METAP1	Unclassified	METAP1:PPP3CA|exon 7:exon 3|InFrame|10|0|chr4:99964538:+/chr4:102030235:-
PIK3CA	0	17	0		154	ST7	Unclassified	ST7:CALCR|exon 10:exon 2|InFrame|9|0|chr7:116811030:+/chr7:93116319:-
PPARG	0	17	0		154	TTC39C	Unclassified	TTC39C:LINC01898|exon 1:exon 2|NotInFrame|6|0|chr18:21595002:+/chr18:73409566:-
PRKCB	0	17	0		154	SS18	Unclassified	SS18:TTC39C|exon 3:exon 2|NotInFrame|7|0|chr18:23658040:-/chr18:21644104:+
RAF1	0	17	0		156	RAP1B	Unclassified	RAP1B:RAB3IP|exon 1:exon 2|NotInFrame|12|0|chr12:69004823:+/chr12:70149164:+
RELA	0	17	0		162	LAMA3	Unclassified	LAMA3:CDH2|exon 5:exon 2|InFrame|8|0|chr18:21470081:+/chr18:25593873:-
RET	0	17	0		162	TMEM241	Unclassified	TMEM241:DSG4|exon 3:exon 13|NotInFrame|3|0|chr18:21001331:-/chr18:28989415:+
ROS1	0	17	0		174	AGO2	Unclassified	AGO2:TRAPPC9|exon 1:exon 6|InFrame|8|0|chr8:141645584:-/chr8:141415797:-
RSPO2	0	17	0		174	DCAF6	Unclassified	DCAF6:TCF7L2|exon 3:exon 5|InFrame|4|0|chr1:167935959:+/chr10:114900943:+
RSPO3	0	17	0		183	PDCD10	Unclassified	PDCD10:LINC00501|exon 4:exon 2|NotInFrame|12|0|chr3:167414797:-/chr3:177039217:+
TERT	0	17	0		184	BAIAP2L2	Unclassified	BAIAP2L2:DDX17|exon 4:exon 4|NotInFrame|14|0|chr22:38503859:-/chr22:38894578:-
TFE3	0	17	0		184	BAIAP2L2	Unclassified	BAIAP2L2:DDX17|exon 3:exon 4|InFrame|12|0|chr22:38504262:-/chr22:38894578:-
TFEB	0	17	0		184	LHPP	Unclassified	LHPP:DOCK1|exon 1:exon 2|NotInFrame|3|0|chr10:126150556:+/chr10:128768966:+
THADA	0	17	0		184	RSL1D1	Unclassified	RSL1D1:GABBR1|exon 9:exon 14|InFrame|3|0|chr16:11931718:-/chr6:29578778:-
TMPRSS2	0	17	0		184	RSL1D1	Unclassified	RSL1D1:GABBR1|exon 9:exon 14|NotInFrame|4|0|chr16:11931710:-/chr6:29578778:-
SS18	1	12	8.3		184	USP12	Unclassified	USP12:LNX2|exon 1:exon 6|InFrame|7|0|chr13:27745729:-/chr13:28134122:-
BCOR	0	12	0		184	USP12	Unclassified	USP12:LNX2|exon 1:exon 5|InFrame|5|0|chr13:27745729:-/chr13:28136918:-
BRD8	0	12	0		191	ANKMY2	Unclassified	ANKMY2:FAM126A|exon 4:exon 11|InFrame|11|1|chr7:16664608:-/chr7:22985782:-
CIC	0	12	0		191	EIF4EBP2	Unclassified	EIF4EBP2:FRMD4A|exon 1:exon 2|NotInFrame|8|0|chr10:72164302:+/chr10:14372182:-
COL1A1	0	12	0		191	FRMD4B	Unclassified	FRMD4B:CADPS|exon 11:exon 26|InFrame|23|1|chr3:69265414:-/chr3:62388860:-
COL2A1	0	12	0		191	NEK6	Unclassified	NEK6:GPD2|exon 1:exon 2|NotInFrame|3|0|chr9:127020364:+/chr2:157332610:+
COL6A3	0	12	0		191	SLC16A6	Unclassified	SLC16A6:SUGCT|exon 1:exon 6|NotInFrame|6|0|chr17:66287227:-/chr7:40234539:+
CSF1	0	12	0		194	ASCC1	Unclassified	ASCC1:CHST3|exon 7:exon 2|NotInFrame|3|0|chr10:73921296:-/chr10:73765494:+
EMILIN2	0	12	0		194	FBXW11	Unclassified	FBXW11:STK10|exon 1:exon 19|InFrame|4|0|chr5:171433462:-/chr5:171472026:-
EPC1	0	12	0		194	HTT	Unclassified	HTT:LOC102724297|exon 33:exon 3|NotInFrame|9|0|chr4:3176834:+/chr3:46412908:-
EPC2	0	12	0		194	PCCB	Unclassified	PCCB:STAG1|exon 6:exon 26|InFrame|3|0|chr3:135980907:+/chr3:136082309:-
FOXO1	0	12	0		194	SPECC1L	Unclassified	SPECC1L:CABIN1|exon 13:exon 26|NotInFrame|7|0|chr22:24765288:+/chr22:24509533:+
FUS	0	12	0		194	TGFBR2	Unclassified	TGFBR2:SRGAP3|exon 4:exon 2|InFrame|10|0|chr3:30691952:+/chr3:9166601:-
GREB1	0	12	0		209	P3H4	Unclassified	P3H4:RIT2|exon 6:exon 6|InFrame|3|0|chr17:39963048:-/chr18:40323685:-
HEY1	0	12	0		209	SLC25A26	Unclassified	SLC25A26:STAG1|exon 4:exon 6|NotInFrame|1|1|chr3:66313803:+/chr3:136261037:-
JAZF1	0	12	0		209	VPS33A	Unclassified	VPS33A:CLIP1|exon 3:exon 25|NotInFrame|10|0|chr12:122748119:-/chr12:122758709:-
KMT2A	0	12	0		214	PIP5K1A	Unclassified	PIP5K1A:PRUNE1|exon 7:exon 2|InFrame|7|0|chr1:151206972:+/chr1:150990288:+
MBTD1	0	12	0		214	SLC12A8	Unclassified	SLC12A8:OSBPL11|exon 3:exon 1|NotInFrame|3|0|chr3:124906081:-/chr3:125313670:-
MEAF6	0	12	0		214	STAG2	Unclassified	STAG2:GRIA3|exon 1:exon 11|NotInFrame|4|0|chrX:123095706:+/chrX:122551253:+
MN1	0	12	0		214	STK24	Unclassified	STK24:SLC15A1|exon 4:exon 22|InFrame|48|0|chr13:99127075:-/chr13:99338551:-
MYBL1	0	12	0
NAB2	0	12	0
NCOA2	0	12	0
NCOA3	0	12	0
PAX3	0	12	0
PAX7	0	12	0
PGR	0	12	0
PLAG1	0	12	0
TP53	0	12	0
YAP1	0	12	0
YWHAE	0	12	0
ZC3H7B	0	12	0
HLA-A	0	9	0
HLA-B	0	9	0
HLA-C	0	9	0
HLA-DPA1	0	9	0
HLA-DPB1	0	9	0
HLA-DQA1	0	9	0
HLA-DQB1	0	9	0
HLA-DRB1	0	9	0
USP12	2	2	100
ABHD16A	1	1	100
ANKMY2	1	1	100
AP2A2	1	1	100
ASCC1	1	1	100
B4GALT5	1	1	100
BAIAP2L2	1	1	100
C11ORF49	1	1	100
CXADR	1	1	100
EIF4EBP2	1	1	100
EXT1	1	1	100
FAT1	1	1	100
FBXW11	1	1	100
FNDC3B	1	1	100
FRMD4B	1	1	100
GRB7	1	1	100
HTT	1	1	100
KITLG	1	1	100
KMT2C	1	1	100
KRIT1	1	1	100
LAMA3	1	1	100
LHPP	1	1	100
MEF2D	1	1	100
METAP1	1	1	100
NCEH1	1	1	100
NCK2	1	1	100
NEK6	1	1	100
NIPBL	1	1	100
P3H4	1	1	100
PCCB	1	1	100
PIP5K1A	1	1	100
PLPP1	1	1	100
RAP1B	1	1	100
RRBP1	1	1	100
RSL1D1	1	1	100
SCNN1A	1	1	100
SLC12A8	1	1	100
SLC16A6	1	1	100
SLC25A26	1	1	100
SPECC1L	1	1	100
ST7	1	1	100
STAG2	1	1	100
STK24	1	1	100
TACC2	1	1	100
TBL1XR1	1	1	100
TGFBR2	1	1	100
TMEM241	1	1	100
TTC39C	1	1	100
USP34	1	1	100
UST	1	1	100
VPS33A	1	1	100
WSB2	1	1	100
ZDHHC20	1	1	100
ZNF846	1	1	100

## Sheet: Mut-Diffuse-Non-Hyper
Table 4: Muational Frequencies for PRH Non-Hypermutated Diffuse-type Gastric Cancer Cases
Test	Mutated_cases	Total_Profiled	Frequency (%)
ABL2	1	29	3.4
ADGRA2	3	13	23.1
AFF3	1	16	6.2
AR	1	29	3.4
ARID1A	8	25	32
ATM	1	29	3.4
ATR	3	29	10.3
BCL3	1	16	6.2
BCL9	1	29	3.4
BRCA1	1	29	3.4
BRCA2	2	29	6.9
CACNA1D	2	24	8.3
CALR	2	29	6.9
CARS	2	29	6.9
CCDC6	1	29	3.4
CD79B	1	29	3.4
CDH1	15	29	51.7
CDK12	1	29	3.4
CDKN1B	3	29	10.3
CDKN2A	1	29	3.4
CEBPA	1	28	3.6
CHEK2	1	28	3.6
CHN1	1	10	10
CLTCL1	3	27	11.1
CREB3L1	1	23	4.3
DDR2	2	29	6.9
DNMT3A	2	27	7.4
ECT2L	5	29	17.2
ERBB3	3	29	10.3
ERBB4	2	29	6.9
EXT2	1	29	3.4
FBXO11	1	29	3.4
FBXW7	1	29	3.4
FGF10	1	29	3.4
FLI1	1	29	3.4
FOXP1	1	29	3.4
GMPS	2	29	6.9
GRIN2A	2	29	6.9
HSP90AA1	2	29	6.9
IKBKE	1	29	3.4
IKZF1	1	29	3.4
IRS2	2	28	7.1
KDM6A	2	29	6.9
KLHL6	1	29	3.4
KMT2D	9	28	32.1
LCK	1	29	3.4
LRP1B	2	29	6.9
MAFB	1	29	3.4
MAP2K1	1	29	3.4
MET	1	29	3.4
MPL	1	29	3.4
MUC1	1	23	4.3
MYH9	4	29	13.8
NOTCH1	3	24	12.5
NUP93	1	29	3.4
PALB2	1	29	3.4
PAX5	1	28	3.6
PAX8	1	29	3.4
PCM1	2	28	7.1
PDK1	1	29	3.4
PIK3CA	3	29	10.3
PMS1	1	29	3.4
RAD51B	2	29	6.9
RET	2	29	6.9
RPTOR	4	18	22.2
SFPQ	1	29	3.4
SH2B3	1	29	3.4
SMARCA4	4	29	13.8
SPEN	1	29	3.4
SRGAP3	1	29	3.4
TET1	3	29	10.3
TET2	2	29	6.9
TP53	12	29	41.4
ZNF217	2	29	6.9
ABL1	0	29	0
ACKR3	1	29	3.4
ACSL3	0	29	0
ACSL6	0	29	0
AFDN	0	28	0
AFF1	0	29	0
AKT1	0	29	0
AKT2	0	29	0
AKT3	0	29	0
ALK	0	29	0
AMER1	0	29	0
APC	1	29	3.4
ARAF	0	29	0
ARFRP1	0	29	0
ARHGEF12	0	25	0
ARID2	1	29	3.4
ARNT	0	19	0
ASPSCR1	0	5	0
ASXL1	1	23	4.3
ATF1	0	29	0
ATIC	0	29	0
ATP1A1	1	29	3.4
ATRX	0	27	0
AURKA	0	11	0
AURKB	0	29	0
AXIN1	0	29	0
AXL	1	14	7.1
BAP1	1	29	3.4
BARD1	0	29	0
BCL10	0	26	0
BCL11A	0	24	0
BCL11B	1	29	3.4
BCL2	0	29	0
BCL2L11	1	29	3.4
BCL2L2	0	29	0
BCL6	1	29	3.4
BCOR	0	29	0
BCORL1	1	29	3.4
BIRC3	0	10	0
BLM	3	29	10.3
BMPR1A	0	29	0
BRAF	0	29	0
BRD3	1	27	3.7
BRD4	0	25	0
BRIP1	0	29	0
BTG1	0	29	0
BTK	0	28	0
BUB1B	1	28	3.6
C15orf65	0	18	0
CAMTA1	2	18	11.1
CARD11	0	29	0
CASP8	0	29	0
CBFA2T3	1	16	6.2
CBFB	0	29	0
CBL	0	29	0
CBLB	1	24	4.2
CCND1	0	29	0
CCND2	0	29	0
CCND3	0	29	0
CCNE1	0	29	0
CD274	0	27	0
CD74	0	29	0
CD79A	2	14	14.3
CDC73	0	29	0
CDH11	1	29	3.4
CDK4	0	29	0
CDK6	0	29	0
CDK8	0	29	0
CDKN2B	0	29	0
CDKN2C	0	29	0
CDX2	1	29	3.4
CHEK1	0	29	0
CHIC2	0	29	0
CIC	1	29	3.4
CIITA	2	14	14.3
CNBP	0	29	0
CNOT3	1	29	3.4
COX6C	0	29	0
CREB1	0	29	0
CREB3L2	0	29	0
CREBBP	0	29	0
CRKL	0	29	0
CRLF2	0	12	0
CRTC1	0	14	0
CRTC3	0	29	0
CSF1R	0	29	0
CSF3R	0	17	0
CTCF	0	29	0
CTLA4	0	29	0
CTNNA1	0	29	0
CTNNB1	0	29	0
CYLD	0	29	0
CYP2D6	1	27	3.7
DAXX	0	29	0
DDB2	0	29	0
DDIT3	0	29	0
DDX6	0	29	0
DEK	0	10	0
DICER1	0	29	0
DOT1L	1	14	7.1
EBF1	0	28	0
EGFR	1	29	3.4
EIF4A2	0	29	0
ELK4	0	29	0
EML4	0	11	0
EMSY	0	27	0
EP300	1	29	3.4
EPHA3	0	29	0
EPHA5	0	29	0
EPHB1	0	29	0
ERBB2	0	29	0
ERC1	0	29	0
ERCC1	0	29	0
ERCC2	1	29	3.4
ERCC3	0	28	0
ERCC4	0	29	0
ERCC5	3	29	10.3
ERG	0	29	0
ESR1	1	29	3.4
ETV1	0	29	0
ETV4	0	28	0
ETV5	0	29	0
ETV6	0	29	0
EWSR1	0	27	0
EXT1	0	29	0
EZH2	0	29	0
EZR	0	27	0
FAM46C	1	29	3.4
FANCA	0	29	0
FANCC	1	29	3.4
FANCD2	0	29	0
FANCE	2	23	8.7
FANCF	1	29	3.4
FANCG	0	29	0
FANCL	0	29	0
FAS	0	29	0
FCRL4	0	29	0
FGF14	0	29	0
FGF19	0	29	0
FGF23	0	29	0
FGF3	0	28	0
FGF4	0	29	0
FGF6	1	29	3.4
FGFR1	0	29	0
FGFR1OP	0	21	0
FGFR2	1	29	3.4
FGFR3	0	28	0
FGFR4	1	29	3.4
FH	0	29	0
FHIT	0	29	0
FIP1L1	0	28	0
FLCN	1	29	3.4
FLT1	0	29	0
FLT3	0	23	0
FLT4	0	27	0
FNBP1	0	29	0
FOXA1	0	29	0
FOXL2	0	29	0
FOXO1	0	29	0
FOXO3	0	29	0
FOXO4	0	29	0
FSTL3	0	13	0
FUBP1	0	29	0
FUS	0	29	0
GATA1	0	26	0
GATA2	0	29	0
GATA3	0	29	0
GID4	0	29	0
GNA11	0	29	0
GNA13	0	29	0
GNAQ	1	29	3.4
GNAS	1	29	3.4
GOPC	0	10	0
GPC3	1	29	3.4
GSK3B	0	29	0
H3F3A	0	29	0
H3F3B	0	29	0
HEY1	0	29	0
HGF	0	20	0
HIST1H3B	0	29	0
HIST1H4I	0	29	0
HLF	0	29	0
HMGA2	0	28	0
HNF1A	0	29	0
HOOK3	0	25	0
HOXA11	0	29	0
HOXA13	0	29	0
HOXA9	0	29	0
HOXD13	0	29	0
HRAS	0	29	0
HSP90AB1	1	29	3.4
IDH1	0	29	0
IDH2	0	29	0
IGF1R	1	29	3.4
IL7R	0	29	0
INHBA	0	29	0
IRF4	0	29	0
ITK	0	29	0
JAK1	0	29	0
JAK2	0	28	0
JAK3	0	29	0
JAZF1	0	29	0
JUN	0	29	0
KAT6A	2	29	6.9
KAT6B	2	29	6.9
KCNJ5	1	29	3.4
KDM5A	3	29	10.3
KDM5C	0	28	0
KDR	0	29	0
KDSR	0	29	0
KEAP1	0	29	0
KIF5B	1	29	3.4
KIT	1	29	3.4
KLF4	1	29	3.4
KLK2	1	29	3.4
KMT2A	1	29	3.4
KMT2C	0	29	0
KRAS	1	29	3.4
LHFPL6	1	29	3.4
LIFR	1	25	4
LMO1	0	15	0
LPP	0	29	0
MAF	0	29	0
MAML2	1	29	3.4
MAP2K2	0	29	0
MAP2K4	3	29	10.3
MAP3K1	2	29	6.9
MAX	0	29	0
MCL1	0	29	0
MDM2	0	29	0
MDM4	0	29	0
MDS2	0	29	0
MECOM	1	29	3.4
MED12	1	8	12.5
MEF2B	0	24	0
MEN1	0	29	0
MITF	0	29	0
MLF1	0	29	0
MLH1	0	29	0
MLLT10	0	24	0
MLLT11	0	29	0
MLLT3	0	29	0
MN1	0	28	0
MRE11	1	29	3.4
MSH2	0	29	0
MSH6	0	29	0
MSI	0	29	0
MSI2	0	29	0
MTCP1	0	29	0
MTOR	0	29	0
MUTYH	1	29	3.4
MYC	0	29	0
MYCL	0	29	0
MYCN	1	29	3.4
MYD88	0	29	0
MYH11	1	25	4
NBN	1	29	3.4
NCOA2	1	29	3.4
NCOA4	0	29	0
NDRG1	0	29	0
NF1	2	23	8.7
NF2	0	29	0
NFE2L2	0	27	0
NFIB	2	29	6.9
NFKB2	0	29	0
NFKBIA	0	29	0
NIN	0	23	0
NKX2-1	0	27	0
NONO	1	18	5.6
NOTCH2	1	21	4.8
NPM1	0	16	0
NR4A3	0	29	0
NRAS	0	29	0
NSD1	0	29	0
NSD2	0	26	0
NSD3	1	29	3.4
NT5C2	0	29	0
NTRK1	2	29	6.9
NTRK2	0	29	0
NTRK3	0	29	0
NUP214	0	29	0
NUP98	0	29	0
NUTM1	0	29	0
OLIG2	0	29	0
P2RY8	0	29	0
PAFAH1B2	0	29	0
PAK3	0	19	0
PAX3	1	29	3.4
PAX7	0	21	0
PBRM1	0	29	0
PBX1	0	29	0
PDCD1	0	28	0
PDCD1LG2	0	29	0
PDE4DIP	0	20	0
PDGFB	0	29	0
PDGFRA	0	29	0
PDGFRB	0	29	0
PER1	0	28	0
PHF6	0	29	0
PHOX2B	0	29	0
PIK3CG	1	29	3.4
PIK3R1	0	29	0
PIM1	0	29	0
PLAG1	0	29	0
PML	0	29	0
PMS2	0	27	0
POLE	1	29	3.4
POT1	0	29	0
POU2AF1	0	29	0
PPARG	0	29	0
PPP2R1A	0	29	0
PRCC	1	29	3.4
PRDM1	2	29	6.9
PRF1	0	29	0
PRKAR1A	0	29	0
PRKDC	1	29	3.4
PRRX1	0	29	0
PTCH1	0	27	0
PTEN	0	29	0
PTPN11	1	10	10
PTPRC	2	26	7.7
RAC1	1	10	10
RAD21	0	29	0
RAD50	2	29	6.9
RAD51	0	29	0
RAF1	0	29	0
RARA	0	29	0
RB1	3	26	11.5
RECQL4	4	19	21.1
REL	0	21	0
RHOH	0	29	0
RICTOR	0	29	0
RMI2	0	25	0
RNF43	2	29	6.9
ROS1	0	29	0
RPL10	0	29	0
RPL22	0	29	0
RPL5	0	29	0
RPN1	0	29	0
RUNX1	0	24	0
RUNx1T1	0	29	0
SBDS	1	29	3.4
SDC4	0	29	0
SDHAF2	0	29	0
SDHB	1	29	3.4
SDHC	0	29	0
SDHD	0	29	0
SET	0	18	0
SETBP1	1	29	3.4
SETD2	1	29	3.4
SF3B1	0	29	0
SLC34A2	1	29	3.4
SMAD2	0	29	0
SMAD4	1	29	3.4
SMARCB1	0	29	0
SMARCE1	0	28	0
SMO	0	29	0
SNX29	0	27	0
SOCS1	0	29	0
SOX10	0	29	0
SOX2	0	29	0
SPECC1	0	29	0
SPOP	0	29	0
SRC	0	29	0
SRSF2	0	29	0
SRSF3	0	29	0
SS18	0	29	0
STAT3	1	29	3.4
STAT4	0	27	0
STAT5B	0	25	0
STIL	1	27	3.7
STK11	0	29	0
SUFU	0	29	0
SUZ12	0	26	0
SYK	0	29	0
TAF15	0	29	0
TAL1	0	25	0
TAL2	0	29	0
TCEA1	0	29	0
TCF3	0	13	0
TCF7L2	1	29	3.4
TERT	0	11	0
TFE3	1	28	3.6
TFEB	0	29	0
TFG	0	29	0
TFRC	0	29	0
TGFBR2	2	29	6.9
THRAP3	0	29	0
TLX3	0	25	0
TMB	0	29	0
TNFAIP3	1	29	3.4
TNFRSF14	0	29	0
TOP1	0	29	0
TPM3	0	29	0
TPM4	0	27	0
TRAF7	0	13	0
TRIM27	0	29	0
TRRAP	0	29	0
TSC1	1	29	3.4
TSC2	0	29	0
TSHR	0	14	0
U2AF1	0	29	0
UBR5	0	29	0
USP6	0	25	0
VEGFA	0	28	0
VHL	0	29	0
VTI1A	1	29	3.4
WAS	0	21	0
WDCP	0	29	0
WISP3	0	29	0
WRN	1	29	3.4
WT1	1	29	3.4
WWTR1	0	29	0
XPA	1	29	3.4
XPC	0	29	0
XPO1	0	29	0
YWHAE	0	29	0
ZBTB16	0	29	0
ZNF331	0	29	0
ZNF384	1	29	3.4
ZNF521	3	29	10.3
ZNF703	1	29	3.4

## Sheet: CNA-Diffuse-Non-Hyper
Table 5: Copy Number Amplifications Detected in PRH Non-Hypermutated Diffuse-type Gastric Cancer Cases
Test	Mutated_cases	Total_profiled	Frequency (%)
BCL11A	1	29	3.4
CCND2	1	29	3.4
FOXA1	1	29	3.4
HMGA2	1	28	3.6
KRAS	1	29	3.4
MDM2	1	29	3.4
NFKBIA	1	29	3.4
ABL2	0	29	0
ACSL3	0	29	0
ACSL6	0	29	0
AFDN	0	29	0
AFF1	0	29	0
AFF3	0	29	0
AKT2	0	29	0
AKT3	0	29	0
ALK	0	29	0
APC	0	29	0
ARID1A	0	29	0
ARID2	0	29	0
ARNT	0	29	0
ASXL1	0	29	0
ATF1	0	29	0
ATIC	0	29	0
ATM	0	29	0
ATP1A1	0	29	0
ATR	0	29	0
AURKA	0	19	0
AURKB	0	29	0
AXL	0	19	0
BAP1	0	29	0
BARD1	0	29	0
BCL2L11	0	29	0
BCL3	0	29	0
BCL6	0	29	0
BCL9	0	29	0
BLM	0	29	0
BMPR1A	0	29	0
BRAF	0	29	0
BRCA1	0	29	0
BRCA2	0	29	0
BRIP1	0	29	0
CACNA1D	0	29	0
CALR	0	29	0
CAMTA1	0	29	0
CARD11	0	29	0
CARS	0	29	0
CASP8	0	29	0
CBFB	0	29	0
CBL	0	29	0
CCDC6	0	29	0
CCND1	0	29	0
CCND3	0	29	0
CCNE1	0	29	0
CD274	0	29	0
CD74	0	29	0
CD79A	0	29	0
CDC73	0	29	0
CDH11	0	29	0
CDK4	0	29	0
CDK6	0	29	0
CDK8	0	29	0
CDKN1B	0	29	0
CDKN2A	0	29	0
CDX2	0	29	0
CHEK1	0	29	0
CHEK2	0	29	0
CHIC2	0	29	0
CIC	0	29	0
CLTCL1	0	29	0
CNBP	0	29	0
CREB3L2	0	29	0
CREBBP	0	29	0
CRKL	0	29	0
CRTC3	0	29	0
CSF1R	0	29	0
CTCF	0	29	0
CTLA4	0	19	0
CTNNA1	0	29	0
CTNNB1	0	29	0
CYLD	0	29	0
DAXX	0	29	0
DDR2	0	29	0
DDX6	0	29	0
DEK	0	29	0
DICER1	0	29	0
EBF1	0	29	0
ECT2L	0	29	0
EGFR	0	29	0
ELK4	0	29	0
EP300	0	29	0
EPHA3	0	29	0
ERBB2	0	29	0
ERBB3	0	29	0
ERBB4	0	29	0
ERCC2	0	29	0
ERCC3	0	28	0
ERG	0	29	0
ESR1	0	29	0
ETV1	0	29	0
ETV5	0	29	0
ETV6	0	29	0
EWSR1	0	29	0
EXT1	0	29	0
EXT2	0	29	0
EZH2	0	29	0
EZR	0	27	0
FANCA	0	29	0
FANCC	0	29	0
FANCD2	0	29	0
FANCE	0	29	0
FANCG	0	29	0
FANCL	0	29	0
FAS	0	29	0
FBXW7	0	29	0
FCRL4	0	29	0
FGF10	0	29	0
FGF19	0	29	0
FGF23	0	29	0
FGF3	0	28	0
FGF4	0	29	0
FGFR1	0	29	0
FGFR1OP	0	29	0
FGFR2	0	29	0
FGFR3	0	28	0
FGFR4	0	29	0
FH	0	29	0
FHIT	0	29	0
FLCN	0	29	0
FLI1	0	29	0
FLT1	0	29	0
FLT3	0	28	0
FLT4	0	27	0
FNBP1	0	29	0
FOXO1	0	29	0
FOXP1	0	29	0
FUBP1	0	29	0
FUS	0	29	0
GATA3	0	29	0
GID4	0	29	0
GMPS	0	29	0
GNA13	0	29	0
GNAQ	0	29	0
GNAS	0	29	0
GRIN2A	0	29	0
H3F3A	0	29	0
H3F3B	0	29	0
HGF	0	19	0
HOOK3	0	25	0
HSP90AA1	0	29	0
HSP90AB1	0	29	0
IDH1	0	29	0
IDH2	0	29	0
IGF1R	0	29	0
IKZF1	0	29	0
IL7R	0	29	0
IRF4	0	29	0
ITK	0	29	0
JAK1	0	29	0
JAK2	0	29	0
JAK3	0	29	0
JAZF1	0	29	0
KDR	0	29	0
KEAP1	0	29	0
KIAA1549	0	29	0
KIF5B	0	29	0
KIT	0	29	0
KLHL6	0	29	0
KMT2A	0	29	0
KMT2C	0	29	0
KMT2D	0	28	0
LCK	0	29	0
LHFPL6	0	29	0
LIFR	0	29	0
LPP	0	29	0
LRP1B	0	29	0
MAF	0	29	0
MAML2	0	29	0
MAP2K1	0	29	0
MAP2K2	0	29	0
MAP2K4	0	29	0
MAP3K1	0	29	0
MCL1	0	29	0
MDM4	0	29	0
MDS2	0	29	0
MEF2B	0	29	0
MEN1	0	29	0
MET	0	29	0
MITF	0	29	0
MLF1	0	29	0
MLH1	0	29	0
MLLT10	0	29	0
MLLT3	0	29	0
MRE11	0	29	0
MSH2	0	29	0
MSH6	0	29	0
MSI2	0	29	0
MTOR	0	29	0
MYB	0	29	0
MYC	0	29	0
MYCN	0	29	0
MYD88	0	29	0
NCOA2	0	29	0
NF1	0	29	0
NF2	0	29	0
NFE2L2	0	29	0
NFIB	0	29	0
NFKB2	0	29	0
NIN	0	29	0
NOTCH2	0	29	0
NPM1	0	29	0
NR4A3	0	29	0
NSD1	0	29	0
NTRK1	0	29	0
NTRK2	0	29	0
NTRK3	0	29	0
NUP214	0	29	0
NUP93	0	29	0
NUP98	0	29	0
NUTM1	0	29	0
PALB2	0	29	0
PAX3	0	29	0
PAX5	0	28	0
PBRM1	0	29	0
PBX1	0	29	0
PCM1	0	29	0
PDCD1	0	28	0
PDCD1LG2	0	29	0
PDGFRA	0	29	0
PDGFRB	0	29	0
PDK1	0	19	0
PER1	0	28	0
PIK3CA	0	29	0
PIK3R1	0	29	0
PIK3R2	0	19	0
PIM1	0	29	0
PMS2	0	29	0
POLE	0	29	0
POT1	0	29	0
POU2AF1	0	29	0
PPARG	0	29	0
PRCC	0	29	0
PRDM1	0	29	0
PRKAR1A	0	29	0
PRRX1	0	29	0
PTCH1	0	29	0
PTEN	0	29	0
PTPN11	0	29	0
PTPRC	0	28	0
RAC1	0	29	0
RAD50	0	29	0
RAF1	0	29	0
RB1	0	29	0
RET	0	29	0
RICTOR	0	29	0
RNF43	0	29	0
ROS1	0	29	0
RPL22	0	29	0
RPN1	0	29	0
RUNX1	0	29	0
RUNx1T1	0	29	0
SBDS	0	29	0
SDC4	0	29	0
SDHAF2	0	29	0
SDHB	0	29	0
SDHC	0	29	0
SDHD	0	29	0
SETBP1	0	29	0
SETD2	0	29	0
SF3B1	0	29	0
SLC34A2	0	29	0
SMAD2	0	29	0
SMAD4	0	29	0
SMARCB1	0	29	0
SMARCE1	0	29	0
SMO	0	29	0
SNX29	0	29	0
SOX10	0	29	0
SPECC1	0	29	0
SPEN	0	29	0
SRGAP3	0	29	0
SRSF2	0	29	0
SRSF3	0	29	0
STAT3	0	29	0
STAT5B	0	29	0
STIL	0	29	0
STK11	0	29	0
SUFU	0	29	0
SUZ12	0	28	0
SYK	0	29	0
TAF15	0	29	0
TCF7L2	0	29	0
TET1	0	29	0
TFRC	0	29	0
TGFBR2	0	29	0
TNFAIP3	0	29	0
TNFRSF14	0	29	0
TOP1	0	29	0
TP53	0	29	0
TPM3	0	29	0
TPM4	0	29	0
TRIM27	0	29	0
TRRAP	0	29	0
TSC1	0	29	0
TSC2	0	29	0
TSHR	0	29	0
U2AF1	0	29	0
USP6	0	29	0
VEGFA	0	18	0
VEGFB	0	19	0
VTI1A	0	29	0
WDCP	0	29	0
WISP3	0	29	0
WRN	0	29	0
WT1	0	29	0
WWTR1	0	29	0
XPC	0	29	0
XPO1	0	19	0
YWHAE	0	29	0
ZNF217	0	29	0
ZNF331	0	29	0
ZNF384	0	29	0
ZNF521	0	29	0

## Sheet: Gene Fusions-Diffuse-Non-Hyp
Table 6: Gene Fusions Identified in PRH Non-Hypermutated Diffuse-type Gastric Cancer Cases
Test	Mutated_cases	Total_profiled	Frequency (%)		Case Number	Gene	Result	Fusion
ARHGAP26	3	25	12		202	ADCY9	Unclassified	ADCY9:PAM16|exon 3:exon 2|InFrame|3|0|chr16:4057369:-/chr16:4393292:-
MUSK	1	25	4		32	ADIPOR2	Unclassified	ADIPOR2:ERC1|exon 2:exon 16|InFrame|14|0|chr12:1863680:+/chr12:1517315:+
ABL1	0	25	0		32	AGO2	Unclassified	AGO2:TRAPPC9|exon 1:exon 17|InFrame|13|0|chr8:141645584:-/chr8:141231682:-
AKT3	0	25	0		32	AGO2	Unclassified	AGO2:TRAPPC9|exon 10:exon 18|InFrame|7|0|chr8:141565995:-/chr8:141034176:-
ALK	0	25	0		202	APOPT1	Unclassified	APOPT1:MARK3|exon 3:exon 2|NotInFrame|5|0|chr14:104040507:+/chr14:103871413:+
AR	0	25	0		30	ARHGAP26	Fusion Detected	CLDN18:ARHGAP26|exon 5:exon 12|InFrame|7|0|chr3:137749947:+/chr5:142393645:+
AXL	0	25	0		58	ARHGAP26	Pathogenic Fusion	CLDN18:ARHGAP26|exon 5:exon 12|InFrame|6|0|chr3:137749947:+/chr5:142393645:+
BCR	0	25	0		95	ARHGAP26	Pathogenic Fusion	CLDN18:ARHGAP26|exon 5:exon 10|InFrame|33|0|chr3:137749947:+/chr5:142292764:+
BRAF	0	25	0		202	ARNTL2	Unclassified	ARNTL2:FGFR1OP2|exon 1:exon 2|NotInFrame|3|0|chr12:27486036:+/chr12:27107078:+
BRD3	0	25	0		192	BIN3	Unclassified	BIN3:PASD1|exon 1:exon 9|InFrame|11|0|chr8:22526557:-/chrX:150817087:+
BRD4	0	25	0		175	CATSPERB	Unclassified	CATSPERB:TC2N|exon 5:exon 4|InFrame|4|0|chr14:92185762:-/chr14:92268765:-
EGFR	0	25	0		202	CDKAL1	Unclassified	CDKAL1:E2F3|exon 4:exon 2|NotInFrame|19|0|chr6:20548936:+/chr6:20480077:+
ERG	0	25	0		28	CLDN18	Unclassified	CLDN18:ARHGAP6|exon 5:exon 2|InFrame|13|0|chr3:137749947:+/chrX:11272827:-
ESR1	0	25	0		84	CLK3	Unclassified	CLK3:EEFSEC|exon 5:exon 2|NotInFrame|7|0|chr15:74914901:+/chr3:127965679:+
ETV1	0	25	0		84	CLK3	Unclassified	CLK3:EEFSEC|exon 3:exon 2|NotInFrame|7|0|chr15:74912566:+/chr3:127965679:+
ETV4	0	25	0		175	CLUH	Unclassified	CLUH:PAFAH1B1|exon 25:exon 6|NotInFrame|4|0|chr17:2594903:-/chr17:2573457:+
ETV5	0	25	0		32	CNOT3	Unclassified	CNOT3:PVR|exon 10:exon 2|NotInFrame|31|0|chr19:54650393:+/chr19:45150495:+
ETV6	0	25	0		161	CPT1A	Unclassified	CPT1A:GRM5|exon 2:exon 1|NotInFrame|24|0|chr11:68582802:-/chr11:88781240:-
EWSR1	0	25	0		47	ESCO1	Unclassified	ESCO1:GREB1L|exon 10:exon 2|NotInFrame|8|0|chr18:19116003:-/chr18:18945988:+
FGFR1	0	25	0		84	EZR	Likely Pathogenic Fusion	EZR:ARHGAP18|exon 12:exon 6|InFrame|42|0|chr6:159190358:-/chr6:129939997:-
FGFR2	0	25	0		146	GATC	Unclassified	GATC:COX6A1|exon 2:exon 2|NotInFrame|44|0|chr12:120884632:+/chr12:120876182:+
FGFR3	0	25	0		186	GTDC1	Unclassified	GTDC1:ZEB2|exon 4:exon 4|NotInFrame|3|0|chr2:144966170:-/chr2:145162591:-
FGR	0	25	0		202	H3F3A	Unclassified	H3F3A:PTPRM|exon 3:exon 24|InFrame|39|0|chr1:226253510:+/chr18:8370888:+
INSR	0	25	0		175	INPP5K	Unclassified	INPP5K:PITPNA|exon 8:exon 7|InFrame|5|0|chr17:1411409:-/chr17:1442246:-
MAML2	0	25	0		202	ITCH	Unclassified	ITCH:ASIP|exon 3:exon 1|NotInFrame|14|0|chr20:32981687:+/chr20:32848171:+
MAST1	0	25	0		202	KIT	Unclassified	KIT:LOC100507487|exon 1:exon 3|NotInFrame|3|0|chr4:55524248:+/chr4:129391205:+
MAST2	0	25	0		50	KLHL21	Unclassified	KLHL21:CEP104|exon 3:exon 13|InFrame|7|0|chr1:6655545:-/chr1:3747786:-
MET	0	25	0		192	LDLRAD4	Unclassified	LDLRAD4:RNMT|exon 3:exon 3|NotInFrame|3|0|chr18:13387761:+/chr18:13731475:+
MSMB	0	25	0		202	LPIN2	Unclassified	LPIN2:MYOM1|exon 1:exon 22|NotInFrame|30|5|chr18:3011716:-/chr18:3102628:-
MYB	0	25	0		161	LPP	Unclassified	LPP:BBX|exon 8:exon 11|InFrame|10|0|chr3:188478070:+/chr3:107491475:+
NOTCH1	0	25	0		32	LRRC8A	Unclassified	LRRC8A:GLE1|exon 2:exon 2|InFrame|12|0|chr9:131671600:+/chr9:131271155:+
NOTCH2	0	25	0		202	MARCH6	Unclassified	MARCH6:CCT5|exon 14:exon 2|InFrame|6|0|chr5:10403653:+/chr5:10254257:+
NRG1	0	25	0		202	MARCH6	Unclassified	MARCH6:CCT5|exon 14:exon 1|NotInFrame|5|0|chr5:10403653:+/chr5:10250410:+
NTRK1	0	25	0		47	MBTPS1	Unclassified	MBTPS1:TLDC1|exon 22:exon 6|InFrame|8|0|chr16:84089610:-/chr16:84516316:-
NTRK2	0	25	0		178	MCM5	Unclassified	MCM5:SMC1B|exon 16:exon 2|NotInFrame|8|0|chr22:35819334:+/chr22:45804779:-
NTRK3	0	25	0		202	MEF2D	Unclassified	MEF2D:IQGAP3|exon 1:exon 2|NotInFrame|11|0|chr1:156470278:-/chr1:156539255:-
NUMBL	0	25	0		202	METTL16	Unclassified	METTL16:SGSM2|exon 6:exon 2|NotInFrame|6|0|chr17:2367502:-/chr17:2246839:+
NUTM1	0	25	0		186	MKI67	Unclassified	MKI67:DOCK1|exon 2:exon 2|NotInFrame|3|0|chr10:129923840:-/chr10:128768966:+
PDGFRA	0	25	0		32	MORF4L1	Unclassified	MORF4L1:MYO18A|exon 3:exon 41|InFrame|11|1|chr15:79172921:+/chr17:27409456:-
PDGFRB	0	25	0		186	MTAP	Unclassified	MTAP:LINC01239|exon 4:exon 2|NotInFrame|3|0|chr9:21818201:+/chr9:22674442:+
PIK3CA	0	25	0		32	MUSK	Unclassified	SNX30:MUSK|exon 7:exon 2|NotInFrame|4|0|chr9:115613225:+/chr9:113444954:+
PKN1	0	25	0		50	MYH9	Unclassified	MYH9:UBE2N|exon 2:exon 2|InFrame|16|1|chr22:36744949:-/chr12:93805075:-
PPARG	0	25	0		84	MYO10	Unclassified	MYO10:TP53|exon 4:exon 6|NotInFrame|10|0|chr5:16794755:-/chr17:7574033:-
PRKCA	0	25	0		58	NPIPB11	Unclassified	NPIPB11:C16orf97|exon 2:exon 2|NotInFrame|13|0|chr16:29405269:-/chr16:52092340:-
PRKCB	0	25	0		146	OMA1	Unclassified	OMA1:MYSM1|exon 7:exon 11|InFrame|13|0|chr1:58992933:-/chr1:59139322:-
RAF1	0	25	0		72	PCSK6	Unclassified	PCSK6:MYLK|exon 12:exon 20|InFrame|14|0|chr15:101906401:-/chr3:123386034:-
RELA	0	25	0		202	PPFIA1	Unclassified	PPFIA1:ANO1|exon 2:exon 16|InFrame|46|2|chr11:70118542:+/chr11:70003053:+
RET	0	25	0		202	PPFIA1	Unclassified	PPFIA1:ANO1|exon 2:exon 17|NotInFrame|4|0|chr11:70118488:+/chr11:70007274:+
ROS1	0	25	0		202	PPFIA1	Unclassified	PPFIA1:ANO1|exon 21:exon 16|InFrame|1|2|chr11:70208594:+/chr11:70003053:+
RSPO2	0	25	0		187	PPP2R5C	Unclassified	PPP2R5C:ARSE|intron 4:exon 4|NotInFrame|3|0|chr14:102326617:+/chrX:2876464:-
RSPO3	0	25	0		77	PTBP1	Unclassified	PTBP1:GPX4|exon 1:exon 2|NotInFrame|13|0|chr19:797505:+/chr19:1105185:+
TERT	0	25	0		181	PTBP3	Unclassified	PTBP3:PALM2-AKAP2|exon 1:exon 1|NotInFrame|8|0|chr9:115095750:-/chr9:112542768:+
TFE3	0	25	0		77	PTPN4	Unclassified	PTPN4:CFAP221|exon 10:exon 8|NotInFrame|13|0|chr2:120658382:+/chr2:120358794:+
TFEB	0	25	0		77	PTPN4	Unclassified	PTPN4:CFAP221|exon 10:exon 7|InFrame|11|0|chr2:120658382:+/chr2:120344695:+
THADA	0	25	0		175	PTPRN2	Unclassified	PTPRN2:NCAPG2|exon 1:exon 13|NotInFrame|20|0|chr7:158380250:-/chr7:158468348:-
TMPRSS2	0	25	0		175	PTPRN2	Unclassified	PTPRN2:NCAPG2|exon 1:exon 14|InFrame|3|0|chr7:158380250:-/chr7:158468308:-
BCOR	0	10	0		32	RAD21	Unclassified	RAD21:EIF3H|exon 2:exon 7|InFrame|10|0|chr8:117878825:-/chr8:117658842:-
BRD8	0	10	0		32	RASAL1	Unclassified	RASAL1:DDX54|exon 17:exon 12|NotInFrame|33|0|chr12:113543519:-/chr12:113607709:-
CIC	0	10	0		202	RASEF	Unclassified	RASEF:FRMD3|exon 5:exon 7|NotInFrame|5|0|chr9:85627349:-/chr9:85928662:-
COL1A1	0	10	0		190	RPS6KB1	Unclassified	RPS6KB1:VMP1|exon 1:exon 9|NotInFrame|12|0|chr17:57970686:+/chr17:57915656:+
COL2A1	0	10	0		202	RRAS2	Unclassified	RRAS2:PSMA1|exon 1:exon 2|InFrame|4|0|chr11:14380309:-/chr11:14540587:-
COL6A3	0	10	0		77	RRBP1	Unclassified	RRBP1:PCSK2|exon 2:exon 2|NotInFrame|11|0|chr20:17660644:-/chr20:17338972:+
CSF1	0	10	0		77	RRBP1	Unclassified	RRBP1:PCSK2|exon 1:exon 2|NotInFrame|7|0|chr20:17662673:-/chr20:17338972:+
EMILIN2	0	10	0		28	Sept7	Unclassified	SEPT7:HELZ|exon 2:exon 31|NotInFrame|9|0|chr7:35903268:+/chr17:65103801:-
EPC1	0	10	0		202	SMG6	Unclassified	SMG6:METTL16|exon 4:exon 5|NotInFrame|3|0|chr17:2200537:-/chr17:2371170:-
EPC2	0	10	0		212	ST7	Unclassified	ST7:TES|exon 1:exon 3|NotInFrame|4|0|chr7:116593745:+/chr7:115889074:+
FOXO1	0	10	0		192	SULF2	Unclassified	SULF2:SKAP1|exon 2:exon 5|InFrame|3|0|chr20:46385933:-/chr17:46266862:-
FUS	0	10	0		188	SYNCRIP	Unclassified	SYNCRIP:ANXA8|exon 5:exon 3|NotInFrame|3|0|chr6:86346685:-/chr10:48260735:+
GREB1	0	10	0		32	TFRC	Unclassified	TFRC:PCYT1A|exon 1:exon 3|NotInFrame|22|0|chr3:195808914:-/chr3:195984758:-
HEY1	0	10	0		80	TIMM23	Unclassified	TIMM23:BMS1P4|exon 6:exon 10|NotInFrame|17|0|chr10:51606988:-/chr10:75473090:-
JAZF1	0	10	0		84	TIMM23	Unclassified	TIMM23:BMS1P4|exon 6:exon 10|NotInFrame|7|0|chr10:51606988:-/chr10:75473090:-
MBTD1	0	10	0		161	TIMM23B	Unclassified	TIMM23B:TIMM23|exon 7:exon 2|NotInFrame|3|0|chr10:51732902:+/chr10:51620382:-
MEAF6	0	10	0		190	TIMM23B	Unclassified	TIMM23B:TIMM23|exon 7:exon 2|NotInFrame|3|0|chr10:51732902:+/chr10:51620382:-
MN1	0	10	0		32	TTC3	Unclassified	TTC3:DYRK1A|exon 19:exon 2|NotInFrame|4|1|chr21:38511014:+/chr21:38792601:+
MYBL1	0	10	0		202	TWSG1	Unclassified	TWSG1:ANKRD12|exon 3:exon 4|InFrame|3|0|chr18:9360069:+/chr18:9204474:+
NAB2	0	10	0		175	TYMS	Unclassified	TYMS:DOCK1|exon 3:exon 2|InFrame|3|0|chr18:662320:+/chr10:128768966:+
NCOA2	0	10	0		84	UMAD1	Unclassified	UMAD1:GLCCI1|exon 3:exon 2|NotInFrame|4|1|chr7:7841374:+/chr7:8043538:+
NCOA3	0	10	0		32	USP48	Unclassified	USP48:HSPG2|exon 23:exon 18|InFrame|19|0|chr1:22016467:-/chr1:22205614:-
PAX3	0	10	0		146	USP6NL	Unclassified	USP6NL:LINC00707|exon 4:exon 3|NotInFrame|8|0|chr10:11560534:-/chr10:6875605:+
PAX7	0	10	0		146	USP6NL	Unclassified	USP6NL:LINC00707|exon 4:exon 2|NotInFrame|7|0|chr10:11560534:-/chr10:6823266:+
PGR	0	10	0		32	VMP1	Unclassified	VMP1:RPS6KB1|exon 1:exon 3|NotInFrame|7|0|chr17:57785109:+/chr17:57987923:+
PLAG1	0	10	0
SS18	0	10	0
TP53	0	10	0
YAP1	0	10	0
YWHAE	0	10	0
ZC3H7B	0	10	0
KMT2A	0	9	0
HLA-A	0	5	0
HLA-B	0	5	0
HLA-C	0	5	0
HLA-DPA1	0	3	0
HLA-DPB1	0	3	0
HLA-DQA1	0	3	0
HLA-DQB1	0	3	0
HLA-DRB1	0	3	0
TIMM23B	2	2	100
2025-03-06	1	1	100
2025-09-07	1	1	100
ADCY9	1	1	100
ADIPOR2	1	1	100
AGO2	1	1	100
APOPT1	1	1	100
ARNTL2	1	1	100
BIN3	1	1	100
CATSPERB	1	1	100
CDKAL1	1	1	100
CLDN18	1	1	100
CLUH	1	1	100
CNOT3	1	1	100
CPT1A	1	1	100
ESCO1	1	1	100
GATC	1	1	100
H3F3A	1	1	100
INPP5K	1	1	100
ITCH	1	1	100
KIT	1	1	100
KLHL21	1	1	100
LDLRAD4	1	1	100
LPIN2	1	1	100
LPP	1	1	100
LRRC8A	1	1	100
MBTPS1	1	1	100
MCM5	1	1	100
MEF2D	1	1	100
METTL16	1	1	100
MORF4L1	1	1	100
MYH9	1	1	100
NPIPB11	1	1	100
OMA1	1	1	100
PCSK6	1	1	100
PPFIA1	1	1	100
PPP2R5C	1	1	100
PTBP1	1	1	100
PTBP3	1	1	100
PTPN4	1	1	100
PTPRN2	1	1	100
RAD21	1	1	100
RASAL1	1	1	100
RASEF	1	1	100
RPS6KB1	1	1	100
RRAS2	1	1	100
RRBP1	1	1	100
SMG6	1	1	100
ST7	1	1	100
SULF2	1	1	100
TFRC	1	1	100
TIMM23	1	1	100
TTC3	1	1	100
TWSG1	1	1	100
TYMS	1	1	100
USP48	1	1	100
USP6NL	1	1	100
VMP1	1	1	100

## Sheet: Mut-Intestinal Vs Diffuse
Table 7: Mutational Frequencies in PRH Non-Hypermutated Intestinal-Type and Diffuse-Type Comparisons
Test	Mutated_cases_Intestinal	Total_profiled_Intestinal	Frequency_Intestinal (%)	Mutated_cases_Diffuse	Total_Profiled_Diffuse	Frequency_Diffuse (%)	Pval_fisher
CDH1	0	18	0	15	29	51.7	<0.001
TP53	16	18	88.9	12	29	41.4	0.001
KMT2C	3	17	17.6	0	29	0	0.045
RPTOR	0	13	0	4	18	22.2	0.12
CARD11	2	18	11.1	0	29	0	0.142
EPHA3	2	18	11.1	0	29	0	0.142
EZH2	2	18	11.1	0	29	0	0.142
FANCD2	2	18	11.1	0	29	0	0.142
FAS	2	18	11.1	0	29	0	0.142
PHOX2B	2	18	11.1	0	29	0	0.142
ROS1	2	18	11.1	0	29	0	0.142
SPECC1	2	18	11.1	0	29	0	0.142
STK11	2	18	11.1	0	29	0	0.142
SUFU	2	18	11.1	0	29	0	0.142
THRAP3	2	18	11.1	0	29	0	0.142
NFE2L2	2	17	11.8	0	27	0	0.144
APC	3	18	16.7	1	29	3.4	0.15
ARID1A	2	18	11.1	8	25	32	0.153
PMS2	2	18	11.1	0	27	0	0.155
KMT2D	2	18	11.1	9	28	32.1	0.16
ERBB4	4	18	22.2	2	29	6.9	0.185
LRP1B	4	18	22.2	2	29	6.9	0.185
NIN	2	18	11.1	0	23	0	0.187
PAK3	1	7	14.3	0	19	0	0.269
CDKN1B	0	18	0	3	29	10.3	0.276
ERBB3	0	18	0	3	29	10.3	0.276
ZNF521	0	18	0	3	29	10.3	0.276
MYH9	0	18	0	4	29	13.8	0.283
RECQL4	0	8	0	4	19	21.1	0.285
ERCC5	0	17	0	3	29	10.3	0.286
WAS	1	9	11.1	0	21	0	0.3
TERT	1	5	20	0	11	0	0.313
CHN1	1	2	50	1	10	10	0.318
BCL11A	1	12	8.3	0	24	0	0.333
EPHA5	1	15	6.7	0	29	0	0.341
SNX29	1	15	6.7	0	27	0	0.357
ARHGEF12	1	14	7.1	0	25	0	0.359
AFF1	1	17	5.9	0	29	0	0.37
CSF3R	1	10	10	0	17	0	0.37
AFDN	1	17	5.9	0	28	0	0.378
SUZ12	1	16	6.2	0	26	0	0.381
ACSL6	1	18	5.6	0	29	0	0.383
ALK	1	18	5.6	0	29	0	0.383
AMER1	1	18	5.6	0	29	0	0.383
ARAF	1	18	5.6	0	29	0	0.383
AURKB	1	18	5.6	0	29	0	0.383
BCL2	1	18	5.6	0	29	0	0.383
CREBBP	1	18	5.6	0	29	0	0.383
CSF1R	1	18	5.6	0	29	0	0.383
CTCF	1	18	5.6	0	29	0	0.383
DICER1	1	18	5.6	0	29	0	0.383
EIF4A2	1	18	5.6	0	29	0	0.383
ERCC1	1	18	5.6	0	29	0	0.383
FANCL	1	18	5.6	0	29	0	0.383
FOXO4	1	18	5.6	0	29	0	0.383
FUS	1	18	5.6	0	29	0	0.383
GATA3	1	18	5.6	0	29	0	0.383
HOXD13	1	18	5.6	0	29	0	0.383
IL7R	1	18	5.6	0	29	0	0.383
ITK	1	18	5.6	0	29	0	0.383
JAK3	1	18	5.6	0	29	0	0.383
JUN	1	18	5.6	0	29	0	0.383
KDSR	1	18	5.6	0	29	0	0.383
KEAP1	1	18	5.6	0	29	0	0.383
MDM4	1	18	5.6	0	29	0	0.383
MITF	1	18	5.6	0	29	0	0.383
MSH2	1	18	5.6	0	29	0	0.383
NFKBIA	1	18	5.6	0	29	0	0.383
NR4A3	1	18	5.6	0	29	0	0.383
NSD1	1	18	5.6	0	29	0	0.383
NTRK3	1	18	5.6	0	29	0	0.383
NUP98	1	18	5.6	0	29	0	0.383
PBRM1	1	18	5.6	0	29	0	0.383
RUNx1T1	1	18	5.6	0	29	0	0.383
SDHAF2	1	18	5.6	0	29	0	0.383
SF3B1	1	18	5.6	0	29	0	0.383
SMAD2	1	18	5.6	0	29	0	0.383
SOCS1	1	18	5.6	0	29	0	0.383
SRC	1	18	5.6	0	29	0	0.383
TAF15	1	18	5.6	0	29	0	0.383
TPM3	1	18	5.6	0	29	0	0.383
TRIM27	1	18	5.6	0	29	0	0.383
TSC2	1	18	5.6	0	29	0	0.383
UBR5	1	18	5.6	0	29	0	0.383
YWHAE	1	18	5.6	0	29	0	0.383
ECT2L	1	18	5.6	5	29	17.2	0.384
FLT4	1	17	5.9	0	27	0	0.386
FGF3	1	18	5.6	0	28	0	0.391
PER1	1	18	5.6	0	28	0	0.391
ATRX	1	18	5.6	0	27	0	0.4
CD274	1	18	5.6	0	27	0	0.4
EZR	1	18	5.6	0	27	0	0.4
PTCH1	1	18	5.6	0	27	0	0.4
DOT1L	1	4	25	1	14	7.1	0.405
STAT5B	1	18	5.6	0	25	0	0.419
TAL1	1	18	5.6	0	25	0	0.419
MEF2B	1	18	5.6	0	24	0	0.429
FANCE	0	18	0	2	23	8.7	0.495
PCM1	0	18	0	2	28	7.1	0.513
CIITA	0	8	0	2	14	14.3	0.515
PTPRC	0	16	0	2	26	7.7	0.517
BRCA2	0	18	0	2	29	6.9	0.517
CALR	0	18	0	2	29	6.9	0.517
DDR2	0	18	0	2	29	6.9	0.517
GMPS	0	18	0	2	29	6.9	0.517
HSP90AA1	0	18	0	2	29	6.9	0.517
KAT6A	0	18	0	2	29	6.9	0.517
MAP3K1	0	18	0	2	29	6.9	0.517
NTRK1	0	18	0	2	29	6.9	0.517
TGFBR2	0	18	0	2	29	6.9	0.517
ZNF217	0	18	0	2	29	6.9	0.517
NFIB	0	17	0	2	29	6.9	0.524
RAD51B	0	17	0	2	29	6.9	0.524
TET2	0	17	0	2	29	6.9	0.524
CAMTA1	1	5	20	2	18	11.1	0.539
CLTCL1	0	15	0	3	27	11.1	0.541
KRAS	2	17	11.8	1	29	3.4	0.545
ZNF703	2	17	11.8	1	29	3.4	0.545
CBLB	2	15	13.3	1	24	4.2	0.547
ATM	2	18	11.1	1	29	3.4	0.549
CIC	2	18	11.1	1	29	3.4	0.549
FLCN	2	18	11.1	1	29	3.4	0.549
MYH11	2	16	12.5	1	25	4	0.55
IRS2	2	14	14.3	2	28	7.1	0.59
KAT6B	2	18	11.1	2	29	6.9	0.631
NOTCH1	1	16	6.2	3	24	12.5	0.638
ADGRA2	1	6	16.7	3	13	23.1	0.999
CD79A	0	6	0	2	14	14.3	0.999
SMARCA4	2	18	11.1	4	29	13.8	0.999
MED12	0	3	0	1	8	12.5	0.999
RB1	1	15	6.7	3	26	11.5	0.999
ATR	1	18	5.6	3	29	10.3	0.999
BLM	1	18	5.6	3	29	10.3	0.999
KDM5A	1	17	5.9	3	29	10.3	0.999
MAP2K4	2	17	11.8	3	29	10.3	0.999
PIK3CA	1	18	5.6	3	29	10.3	0.999
TET1	2	18	11.1	3	29	10.3	0.999
RAC1	0	4	0	1	10	10	0.999
NF1	2	18	11.1	2	23	8.7	0.999
CACNA1D	1	18	5.6	2	24	8.3	0.999
DNMT3A	1	18	5.6	2	27	7.4	0.999
AXL	0	9	0	1	14	7.1	0.999
CARS	1	18	5.6	2	29	6.9	0.999
GRIN2A	1	18	5.6	2	29	6.9	0.999
KDM6A	1	18	5.6	2	29	6.9	0.999
PRDM1	1	18	5.6	2	29	6.9	0.999
RAD50	1	16	6.2	2	29	6.9	0.999
RET	1	18	5.6	2	29	6.9	0.999
RNF43	1	18	5.6	2	29	6.9	0.999
CBFA2T3	1	15	6.7	1	16	6.2	0.999
AFF3	0	5	0	1	16	6.2	0.999
BCL3	0	8	0	1	16	6.2	0.999
NONO	0	8	0	1	18	5.6	0.999
NOTCH2	1	17	5.9	1	21	4.8	0.999
ASXL1	1	17	5.9	1	23	4.3	0.999
CREB3L1	0	14	0	1	23	4.3	0.999
MUC1	0	18	0	1	23	4.3	0.999
LIFR	0	13	0	1	25	4	0.999
CYP2D6	1	18	5.6	1	27	3.7	0.999
BRD3	0	18	0	1	27	3.7	0.999
STIL	0	18	0	1	27	3.7	0.999
BUB1B	0	15	0	1	28	3.6	0.999
CEBPA	0	18	0	1	28	3.6	0.999
CHEK2	0	18	0	1	28	3.6	0.999
PAX5	0	18	0	1	28	3.6	0.999
TFE3	0	18	0	1	28	3.6	0.999
ARID2	1	18	5.6	1	29	3.4	0.999
BAP1	1	18	5.6	1	29	3.4	0.999
BCL9	1	18	5.6	1	29	3.4	0.999
CDH11	1	18	5.6	1	29	3.4	0.999
CDK12	1	18	5.6	1	29	3.4	0.999
CDKN2A	1	16	6.2	1	29	3.4	0.999
EP300	1	18	5.6	1	29	3.4	0.999
ERCC2	1	18	5.6	1	29	3.4	0.999
FGFR4	1	18	5.6	1	29	3.4	0.999
FLI1	1	18	5.6	1	29	3.4	0.999
GPC3	1	18	5.6	1	29	3.4	0.999
HSP90AB1	1	18	5.6	1	29	3.4	0.999
IKBKE	1	18	5.6	1	29	3.4	0.999
KIF5B	1	18	5.6	1	29	3.4	0.999
KIT	1	18	5.6	1	29	3.4	0.999
KLF4	1	18	5.6	1	29	3.4	0.999
MAML2	1	18	5.6	1	29	3.4	0.999
MRE11	1	18	5.6	1	29	3.4	0.999
NBN	1	18	5.6	1	29	3.4	0.999
NSD3	1	18	5.6	1	29	3.4	0.999
PAX3	1	18	5.6	1	29	3.4	0.999
PAX8	1	18	5.6	1	29	3.4	0.999
POLE	1	18	5.6	1	29	3.4	0.999
SETD2	1	18	5.6	1	29	3.4	0.999
SMAD4	1	17	5.9	1	29	3.4	0.999
SPEN	1	18	5.6	1	29	3.4	0.999
STAT3	1	18	5.6	1	29	3.4	0.999
TCF7L2	1	18	5.6	1	29	3.4	0.999
VTI1A	1	18	5.6	1	29	3.4	0.999
WRN	1	18	5.6	1	29	3.4	0.999
ABL2	0	18	0	1	29	3.4	0.999
ACKR3	0	18	0	1	29	3.4	0.999
AR	0	18	0	1	29	3.4	0.999
ATP1A1	0	18	0	1	29	3.4	0.999
BCL11B	0	18	0	1	29	3.4	0.999
BCL2L11	0	18	0	1	29	3.4	0.999
BCL6	0	18	0	1	29	3.4	0.999
BCORL1	0	18	0	1	29	3.4	0.999
BRCA1	0	18	0	1	29	3.4	0.999
CCDC6	0	18	0	1	29	3.4	0.999
CD79B	0	18	0	1	29	3.4	0.999
CDX2	0	18	0	1	29	3.4	0.999
CNOT3	0	18	0	1	29	3.4	0.999
EGFR	0	18	0	1	29	3.4	0.999
ESR1	0	18	0	1	29	3.4	0.999
EXT2	0	18	0	1	29	3.4	0.999
FAM46C	0	18	0	1	29	3.4	0.999
FANCC	0	18	0	1	29	3.4	0.999
FANCF	0	18	0	1	29	3.4	0.999
FBXO11	0	16	0	1	29	3.4	0.999
FBXW7	0	18	0	1	29	3.4	0.999
FGF10	0	18	0	1	29	3.4	0.999
FGF6	0	18	0	1	29	3.4	0.999
FGFR2	0	18	0	1	29	3.4	0.999
FOXP1	0	18	0	1	29	3.4	0.999
GNAQ	0	18	0	1	29	3.4	0.999
GNAS	0	18	0	1	29	3.4	0.999
IGF1R	0	18	0	1	29	3.4	0.999
IKZF1	0	18	0	1	29	3.4	0.999
KCNJ5	0	18	0	1	29	3.4	0.999
KLHL6	0	18	0	1	29	3.4	0.999
KLK2	0	18	0	1	29	3.4	0.999
KMT2A	0	18	0	1	29	3.4	0.999
LCK	0	18	0	1	29	3.4	0.999
LHFPL6	0	18	0	1	29	3.4	0.999
MAFB	0	18	0	1	29	3.4	0.999
MAP2K1	0	18	0	1	29	3.4	0.999
MECOM	0	18	0	1	29	3.4	0.999
MET	0	18	0	1	29	3.4	0.999
MPL	0	18	0	1	29	3.4	0.999
MUTYH	0	18	0	1	29	3.4	0.999
MYCN	0	18	0	1	29	3.4	0.999
NCOA2	0	18	0	1	29	3.4	0.999
NUP93	0	18	0	1	29	3.4	0.999
PALB2	0	18	0	1	29	3.4	0.999
PDK1	0	18	0	1	29	3.4	0.999
PIK3CG	0	18	0	1	29	3.4	0.999
PMS1	0	18	0	1	29	3.4	0.999
PRCC	0	18	0	1	29	3.4	0.999
PRKDC	0	18	0	1	29	3.4	0.999
SBDS	0	18	0	1	29	3.4	0.999
SDHB	0	18	0	1	29	3.4	0.999
SETBP1	0	18	0	1	29	3.4	0.999
SFPQ	0	17	0	1	29	3.4	0.999
SH2B3	0	18	0	1	29	3.4	0.999
SLC34A2	0	18	0	1	29	3.4	0.999
SRGAP3	0	18	0	1	29	3.4	0.999
TNFAIP3	0	18	0	1	29	3.4	0.999
TSC1	0	18	0	1	29	3.4	0.999
WT1	0	18	0	1	29	3.4	0.999
XPA	0	17	0	1	29	3.4	0.999
ZNF384	0	18	0	1	29	3.4	0.999
ABL1	0	18	0	0	29	0	0.999
ACSL3	0	18	0	0	29	0	0.999
AKT1	0	18	0	0	29	0	0.999
AKT2	0	18	0	0	29	0	0.999
AKT3	0	18	0	0	29	0	0.999
ARFRP1	0	18	0	0	29	0	0.999
ARNT	0	12	0	0	19	0	0.999
ASPSCR1	0	2	0	0	5	0	0.999
ATF1	0	18	0	0	29	0	0.999
ATIC	0	18	0	0	29	0	0.999
AURKA	0	5	0	0	11	0	0.999
AXIN1	0	18	0	0	29	0	0.999
BARD1	0	18	0	0	29	0	0.999
BCL10	0	17	0	0	26	0	0.999
BCL2L2	0	18	0	0	29	0	0.999
BCOR	0	18	0	0	29	0	0.999
BIRC3	0	7	0	0	10	0	0.999
BMPR1A	0	18	0	0	29	0	0.999
BRAF	0	18	0	0	29	0	0.999
BRD4	0	18	0	0	25	0	0.999
BRIP1	0	18	0	0	29	0	0.999
BTG1	0	18	0	0	29	0	0.999
BTK	0	15	0	0	28	0	0.999
C15orf65	0	1	0	0	18	0	0.999
CASP8	0	18	0	0	29	0	0.999
CBFB	0	18	0	0	29	0	0.999
CBL	0	18	0	0	29	0	0.999
CCND1	0	18	0	0	29	0	0.999
CCND2	0	18	0	0	29	0	0.999
CCND3	0	18	0	0	29	0	0.999
CCNE1	0	17	0	0	29	0	0.999
CD74	0	18	0	0	29	0	0.999
CDC73	0	18	0	0	29	0	0.999
CDK4	0	18	0	0	29	0	0.999
CDK6	0	18	0	0	29	0	0.999
CDK8	0	17	0	0	29	0	0.999
CDKN2B	0	18	0	0	29	0	0.999
CDKN2C	0	18	0	0	29	0	0.999
CHEK1	0	18	0	0	29	0	0.999
CHIC2	0	18	0	0	29	0	0.999
CNBP	0	18	0	0	29	0	0.999
COX6C	0	18	0	0	29	0	0.999
CREB1	0	16	0	0	29	0	0.999
CREB3L2	0	18	0	0	29	0	0.999
CRKL	0	18	0	0	29	0	0.999
CRLF2	0	2	0	0	12	0	0.999
CRTC1	0	3	0	0	14	0	0.999
CRTC3	0	18	0	0	29	0	0.999
CTLA4	0	17	0	0	29	0	0.999
CTNNA1	0	18	0	0	29	0	0.999
CTNNB1	0	18	0	0	29	0	0.999
CYLD	0	18	0	0	29	0	0.999
DAXX	0	18	0	0	29	0	0.999
DDB2	0	17	0	0	29	0	0.999
DDIT3	0	18	0	0	29	0	0.999
DDX6	0	18	0	0	29	0	0.999
EBF1	0	18	0	0	28	0	0.999
ELK4	0	18	0	0	29	0	0.999
EML4	0	6	0	0	11	0	0.999
EMSY	0	15	0	0	27	0	0.999
EPHB1	0	18	0	0	29	0	0.999
ERBB2	0	18	0	0	29	0	0.999
ERC1	0	18	0	0	29	0	0.999
ERCC3	0	18	0	0	28	0	0.999
ERCC4	0	17	0	0	29	0	0.999
ERG	0	18	0	0	29	0	0.999
ETV1	0	18	0	0	29	0	0.999
ETV4	0	18	0	0	28	0	0.999
ETV5	0	18	0	0	29	0	0.999
ETV6	0	18	0	0	29	0	0.999
EWSR1	0	18	0	0	27	0	0.999
EXT1	0	18	0	0	29	0	0.999
FANCA	0	18	0	0	29	0	0.999
FANCG	0	18	0	0	29	0	0.999
FCRL4	0	18	0	0	29	0	0.999
FGF14	0	17	0	0	29	0	0.999
FGF19	0	18	0	0	29	0	0.999
FGF23	0	18	0	0	29	0	0.999
FGF4	0	18	0	0	29	0	0.999
FGFR1	0	18	0	0	29	0	0.999
FGFR1OP	0	11	0	0	21	0	0.999
FGFR3	0	18	0	0	28	0	0.999
FH	0	18	0	0	29	0	0.999
FHIT	0	18	0	0	29	0	0.999
FIP1L1	0	16	0	0	28	0	0.999
FLT1	0	18	0	0	29	0	0.999
FLT3	0	17	0	0	23	0	0.999
FNBP1	0	17	0	0	29	0	0.999
FOXA1	0	18	0	0	29	0	0.999
FOXL2	0	18	0	0	29	0	0.999
FOXO1	0	18	0	0	29	0	0.999
FOXO3	0	18	0	0	29	0	0.999
FSTL3	0	9	0	0	13	0	0.999
FUBP1	0	18	0	0	29	0	0.999
GATA1	0	18	0	0	26	0	0.999
GATA2	0	18	0	0	29	0	0.999
GID4	0	18	0	0	29	0	0.999
GNA11	0	18	0	0	29	0	0.999
GNA13	0	18	0	0	29	0	0.999
GOPC	0	1	0	0	10	0	0.999
GSK3B	0	18	0	0	29	0	0.999
H3F3A	0	18	0	0	29	0	0.999
H3F3B	0	18	0	0	29	0	0.999
HEY1	0	18	0	0	29	0	0.999
HGF	0	9	0	0	20	0	0.999
HIST1H3B	0	18	0	0	29	0	0.999
HIST1H4I	0	18	0	0	29	0	0.999
HLF	0	18	0	0	29	0	0.999
HMGA2	0	16	0	0	28	0	0.999
HNF1A	0	18	0	0	29	0	0.999
HOOK3	0	14	0	0	25	0	0.999
HOXA11	0	18	0	0	29	0	0.999
HOXA13	0	18	0	0	29	0	0.999
HOXA9	0	18	0	0	29	0	0.999
HRAS	0	18	0	0	29	0	0.999
IDH1	0	18	0	0	29	0	0.999
IDH2	0	18	0	0	29	0	0.999
INHBA	0	18	0	0	29	0	0.999
IRF4	0	18	0	0	29	0	0.999
JAK1	0	18	0	0	29	0	0.999
JAK2	0	15	0	0	28	0	0.999
JAZF1	0	18	0	0	29	0	0.999
KDM5C	0	18	0	0	28	0	0.999
KDR	0	18	0	0	29	0	0.999
LMO1	0	7	0	0	15	0	0.999
LPP	0	18	0	0	29	0	0.999
MAF	0	18	0	0	29	0	0.999
MAP2K2	0	18	0	0	29	0	0.999
MAX	0	17	0	0	29	0	0.999
MCL1	0	18	0	0	29	0	0.999
MDM2	0	18	0	0	29	0	0.999
MDS2	0	17	0	0	29	0	0.999
MEN1	0	18	0	0	29	0	0.999
MLF1	0	17	0	0	29	0	0.999
MLH1	0	18	0	0	29	0	0.999
MLLT10	0	11	0	0	24	0	0.999
MLLT11	0	18	0	0	29	0	0.999
MLLT3	0	17	0	0	29	0	0.999
MN1	0	18	0	0	28	0	0.999
MSH6	0	18	0	0	29	0	0.999
MSI	0	17	0	0	29	0	0.999
MSI2	0	17	0	0	29	0	0.999
MTCP1	0	18	0	0	29	0	0.999
MTOR	0	18	0	0	29	0	0.999
MYC	0	18	0	0	29	0	0.999
MYCL	0	18	0	0	29	0	0.999
MYD88	0	18	0	0	29	0	0.999
NCOA4	0	16	0	0	29	0	0.999
NDRG1	0	18	0	0	29	0	0.999
NF2	0	18	0	0	29	0	0.999
NFKB2	0	16	0	0	29	0	0.999
NKX2-1	0	18	0	0	27	0	0.999
NPM1	0	5	0	0	16	0	0.999
NRAS	0	18	0	0	29	0	0.999
NSD2	0	15	0	0	26	0	0.999
NT5C2	0	17	0	0	29	0	0.999
NTRK2	0	18	0	0	29	0	0.999
NUP214	0	18	0	0	29	0	0.999
NUTM1	0	18	0	0	29	0	0.999
OLIG2	0	18	0	0	29	0	0.999
P2RY8	0	18	0	0	29	0	0.999
PAFAH1B2	0	18	0	0	29	0	0.999
PAX7	0	17	0	0	21	0	0.999
PBX1	0	18	0	0	29	0	0.999
PDCD1	0	18	0	0	28	0	0.999
PDCD1LG2	0	18	0	0	29	0	0.999
PDE4DIP	0	17	0	0	20	0	0.999
PDGFB	0	18	0	0	29	0	0.999
PDGFRA	0	18	0	0	29	0	0.999
PDGFRB	0	18	0	0	29	0	0.999
PHF6	0	18	0	0	29	0	0.999
PIK3R1	0	18	0	0	29	0	0.999
PIM1	0	18	0	0	29	0	0.999
PLAG1	0	18	0	0	29	0	0.999
PML	0	18	0	0	29	0	0.999
POT1	0	18	0	0	29	0	0.999
POU2AF1	0	18	0	0	29	0	0.999
PPARG	0	18	0	0	29	0	0.999
PPP2R1A	0	18	0	0	29	0	0.999
PRF1	0	18	0	0	29	0	0.999
PRKAR1A	0	18	0	0	29	0	0.999
PRRX1	0	18	0	0	29	0	0.999
PTEN	0	18	0	0	29	0	0.999
RAD21	0	17	0	0	29	0	0.999
RAD51	0	18	0	0	29	0	0.999
RAF1	0	18	0	0	29	0	0.999
RARA	0	17	0	0	29	0	0.999
REL	0	7	0	0	21	0	0.999
RHOH	0	18	0	0	29	0	0.999
RICTOR	0	17	0	0	29	0	0.999
RMI2	0	13	0	0	25	0	0.999
RPL10	0	18	0	0	29	0	0.999
RPL22	0	18	0	0	29	0	0.999
RPL5	0	16	0	0	29	0	0.999
RPN1	0	18	0	0	29	0	0.999
RUNX1	0	18	0	0	24	0	0.999
SDC4	0	18	0	0	29	0	0.999
SDHC	0	18	0	0	29	0	0.999
SDHD	0	18	0	0	29	0	0.999
SET	0	6	0	0	18	0	0.999
SMARCB1	0	18	0	0	29	0	0.999
SMARCE1	0	18	0	0	28	0	0.999
SMO	0	18	0	0	29	0	0.999
SOX10	0	18	0	0	29	0	0.999
SOX2	0	18	0	0	29	0	0.999
SPOP	0	18	0	0	29	0	0.999
SRSF2	0	18	0	0	29	0	0.999
SRSF3	0	18	0	0	29	0	0.999
SS18	0	14	0	0	29	0	0.999
STAT4	0	15	0	0	27	0	0.999
SYK	0	18	0	0	29	0	0.999
TAL2	0	18	0	0	29	0	0.999
TCEA1	0	18	0	0	29	0	0.999
TCF3	0	8	0	0	13	0	0.999
TFEB	0	18	0	0	29	0	0.999
TFG	0	18	0	0	29	0	0.999
TFRC	0	18	0	0	29	0	0.999
TLX3	0	16	0	0	25	0	0.999
TMB	0	18	0	0	29	0	0.999
TNFRSF14	0	18	0	0	29	0	0.999
TOP1	0	18	0	0	29	0	0.999
TPM4	0	17	0	0	27	0	0.999
TRAF7	0	2	0	0	13	0	0.999
TRRAP	0	18	0	0	29	0	0.999
TSHR	0	5	0	0	14	0	0.999
U2AF1	0	18	0	0	29	0	0.999
USP6	0	18	0	0	25	0	0.999
VEGFA	0	16	0	0	28	0	0.999
VHL	0	18	0	0	29	0	0.999
WDCP	0	18	0	0	29	0	0.999
WISP3	0	18	0	0	29	0	0.999
WWTR1	0	18	0	0	29	0	0.999
XPC	0	18	0	0	29	0	0.999
XPO1	0	17	0	0	29	0	0.999
ZBTB16	0	18	0	0	29	0	0.999
ZNF331	0	18	0	0	29	0	0.999

## Sheet: CNA-Intestinal Vs Diffuse
Table 8: Copy number amplifications in PRH Non-Hypermutated Intestinal-Type and Diffuse-Type Comparisons
Test	mutated_cases.Diffuse	Total_profiled.Diffuse	Frequency.Diffuse(%)	Mutated_cases.Intestinal	Total_profiled.Intestinal	Frequency.Intestinal (%)	Pval_fisher
ERBB2	0	29	0	3	18	16.7	0.05
CCNE1	0	29	0	2	17	11.8	0.131
KRAS	1	29	3.4	2	18	11.1	0.549
SMARCE1	0	29	0	2	18	11.1	0.142
AURKA	0	19	0	1	12	8.3	0.387
CCND1	0	29	0	1	18	5.6	0.383
CD79A	0	29	0	1	18	5.6	0.383
CDK6	0	29	0	1	18	5.6	0.383
CDKN1B	0	29	0	1	18	5.6	0.383
ERCC2	0	29	0	1	18	5.6	0.383
FGFR2	0	29	0	1	18	5.6	0.383
HSP90AB1	0	29	0	1	18	5.6	0.383
SRSF2	0	29	0	1	18	5.6	0.383
ZNF217	0	29	0	1	18	5.6	0.383
BCL11A	1	29	3.4	0	18	0	0.999
CCND2	1	29	3.4	0	18	0	0.999
FOXA1	1	29	3.4	0	18	0	0.999
HMGA2	1	28	3.6	0	16	0	0.999
MDM2	1	29	3.4	0	18	0	0.999
NFKBIA	1	29	3.4	0	18	0	0.999
ABL2	0	29	0	0	18	0	0.999
ACSL3	0	29	0	0	18	0	0.999
ACSL6	0	29	0	0	18	0	0.999
AFDN	0	29	0	0	18	0	0.999
AFF1	0	29	0	0	17	0	0.999
AFF3	0	29	0	0	17	0	0.999
AKT2	0	29	0	0	18	0	0.999
AKT3	0	29	0	0	18	0	0.999
ALK	0	29	0	0	18	0	0.999
APC	0	29	0	0	18	0	0.999
ARID1A	0	29	0	0	18	0	0.999
ARID2	0	29	0	0	18	0	0.999
ARNT	0	29	0	0	18	0	0.999
ASXL1	0	29	0	0	17	0	0.999
ATF1	0	29	0	0	18	0	0.999
ATIC	0	29	0	0	18	0	0.999
ATM	0	29	0	0	18	0	0.999
ATP1A1	0	29	0	0	18	0	0.999
ATR	0	29	0	0	18	0	0.999
AURKB	0	29	0	0	18	0	0.999
AXL	0	19	0	0	13	0	0.999
BAP1	0	29	0	0	18	0	0.999
BARD1	0	29	0	0	18	0	0.999
BCL2L11	0	29	0	0	18	0	0.999
BCL3	0	29	0	0	18	0	0.999
BCL6	0	29	0	0	18	0	0.999
BCL9	0	29	0	0	18	0	0.999
BLM	0	29	0	0	18	0	0.999
BMPR1A	0	29	0	0	18	0	0.999
BRAF	0	29	0	0	17	0	0.999
BRCA1	0	29	0	0	18	0	0.999
BRCA2	0	29	0	0	18	0	0.999
BRIP1	0	29	0	0	18	0	0.999
CACNA1D	0	29	0	0	18	0	0.999
CALR	0	29	0	0	18	0	0.999
CAMTA1	0	29	0	0	18	0	0.999
CARD11	0	29	0	0	18	0	0.999
CARS	0	29	0	0	18	0	0.999
CASP8	0	29	0	0	18	0	0.999
CBFB	0	29	0	0	18	0	0.999
CBL	0	29	0	0	18	0	0.999
CCDC6	0	29	0	0	18	0	0.999
CCND3	0	29	0	0	18	0	0.999
CD274	0	29	0	0	18	0	0.999
CD74	0	29	0	0	18	0	0.999
CDC73	0	29	0	0	18	0	0.999
CDH11	0	29	0	0	18	0	0.999
CDK4	0	29	0	0	18	0	0.999
CDK8	0	29	0	0	17	0	0.999
CDKN2A	0	29	0	0	16	0	0.999
CDX2	0	29	0	0	18	0	0.999
CHEK1	0	29	0	0	18	0	0.999
CHEK2	0	29	0	0	18	0	0.999
CHIC2	0	29	0	0	18	0	0.999
CIC	0	29	0	0	18	0	0.999
CLTCL1	0	29	0	0	18	0	0.999
CNBP	0	29	0	0	18	0	0.999
CREB3L2	0	29	0	0	18	0	0.999
CREBBP	0	29	0	0	18	0	0.999
CRKL	0	29	0	0	18	0	0.999
CRTC3	0	29	0	0	18	0	0.999
CSF1R	0	29	0	0	18	0	0.999
CTCF	0	29	0	0	18	0	0.999
CTLA4	0	19	0	0	12	0	0.999
CTNNA1	0	29	0	0	18	0	0.999
CTNNB1	0	29	0	0	18	0	0.999
CYLD	0	29	0	0	18	0	0.999
DAXX	0	29	0	0	18	0	0.999
DDR2	0	29	0	0	18	0	0.999
DDX6	0	29	0	0	18	0	0.999
DEK	0	29	0	0	18	0	0.999
DICER1	0	29	0	0	18	0	0.999
EBF1	0	29	0	0	18	0	0.999
ECT2L	0	29	0	0	18	0	0.999
EGFR	0	29	0	0	18	0	0.999
ELK4	0	29	0	0	18	0	0.999
EP300	0	29	0	0	18	0	0.999
EPHA3	0	29	0	0	18	0	0.999
ERBB3	0	29	0	0	18	0	0.999
ERBB4	0	29	0	0	18	0	0.999
ERCC3	0	28	0	0	18	0	0.999
ERG	0	29	0	0	18	0	0.999
ESR1	0	29	0	0	18	0	0.999
ETV1	0	29	0	0	18	0	0.999
ETV5	0	29	0	0	18	0	0.999
ETV6	0	29	0	0	18	0	0.999
EWSR1	0	29	0	0	18	0	0.999
EXT1	0	29	0	0	18	0	0.999
EXT2	0	29	0	0	18	0	0.999
EZH2	0	29	0	0	18	0	0.999
EZR	0	27	0	0	18	0	0.999
FANCA	0	29	0	0	18	0	0.999
FANCC	0	29	0	0	18	0	0.999
FANCD2	0	29	0	0	18	0	0.999
FANCE	0	29	0	0	18	0	0.999
FANCG	0	29	0	0	18	0	0.999
FANCL	0	29	0	0	18	0	0.999
FAS	0	29	0	0	18	0	0.999
FBXW7	0	29	0	0	18	0	0.999
FCRL4	0	29	0	0	18	0	0.999
FGF10	0	29	0	0	18	0	0.999
FGF19	0	29	0	0	18	0	0.999
FGF23	0	29	0	0	18	0	0.999
FGF3	0	28	0	0	18	0	0.999
FGF4	0	29	0	0	18	0	0.999
FGFR1	0	29	0	0	18	0	0.999
FGFR1OP	0	29	0	0	18	0	0.999
FGFR3	0	28	0	0	18	0	0.999
FGFR4	0	29	0	0	18	0	0.999
FH	0	29	0	0	18	0	0.999
FHIT	0	29	0	0	18	0	0.999
FLCN	0	29	0	0	18	0	0.999
FLI1	0	29	0	0	18	0	0.999
FLT1	0	29	0	0	18	0	0.999
FLT3	0	28	0	0	17	0	0.999
FLT4	0	27	0	0	17	0	0.999
FNBP1	0	29	0	0	18	0	0.999
FOXO1	0	29	0	0	18	0	0.999
FOXP1	0	29	0	0	18	0	0.999
FUBP1	0	29	0	0	18	0	0.999
FUS	0	29	0	0	18	0	0.999
GATA3	0	29	0	0	18	0	0.999
GID4	0	29	0	0	18	0	0.999
GMPS	0	29	0	0	18	0	0.999
GNA13	0	29	0	0	18	0	0.999
GNAQ	0	29	0	0	18	0	0.999
GNAS	0	29	0	0	18	0	0.999
GRIN2A	0	29	0	0	18	0	0.999
H3F3A	0	29	0	0	18	0	0.999
H3F3B	0	29	0	0	18	0	0.999
HGF	0	19	0	0	13	0	0.999
HOOK3	0	25	0	0	14	0	0.999
HSP90AA1	0	29	0	0	18	0	0.999
IDH1	0	29	0	0	18	0	0.999
IDH2	0	29	0	0	18	0	0.999
IGF1R	0	29	0	0	18	0	0.999
IKZF1	0	29	0	0	18	0	0.999
IL7R	0	29	0	0	18	0	0.999
IRF4	0	29	0	0	18	0	0.999
ITK	0	29	0	0	18	0	0.999
JAK1	0	29	0	0	18	0	0.999
JAK2	0	29	0	0	17	0	0.999
JAK3	0	29	0	0	18	0	0.999
JAZF1	0	29	0	0	18	0	0.999
KDR	0	29	0	0	18	0	0.999
KEAP1	0	29	0	0	18	0	0.999
KIAA1549	0	29	0	0	18	0	0.999
KIF5B	0	29	0	0	18	0	0.999
KIT	0	29	0	0	18	0	0.999
KLHL6	0	29	0	0	18	0	0.999
KMT2A	0	29	0	0	18	0	0.999
KMT2C	0	29	0	0	17	0	0.999
KMT2D	0	28	0	0	18	0	0.999
LCK	0	29	0	0	18	0	0.999
LHFPL6	0	29	0	0	18	0	0.999
LIFR	0	29	0	0	18	0	0.999
LPP	0	29	0	0	18	0	0.999
LRP1B	0	29	0	0	18	0	0.999
MAF	0	29	0	0	18	0	0.999
MAML2	0	29	0	0	18	0	0.999
MAP2K1	0	29	0	0	18	0	0.999
MAP2K2	0	29	0	0	18	0	0.999
MAP2K4	0	29	0	0	17	0	0.999
MAP3K1	0	29	0	0	18	0	0.999
MCL1	0	29	0	0	18	0	0.999
MDM4	0	29	0	0	18	0	0.999
MDS2	0	29	0	0	17	0	0.999
MEF2B	0	29	0	0	18	0	0.999
MEN1	0	29	0	0	18	0	0.999
MET	0	29	0	0	18	0	0.999
MITF	0	29	0	0	18	0	0.999
MLF1	0	29	0	0	17	0	0.999
MLH1	0	29	0	0	18	0	0.999
MLLT10	0	29	0	0	17	0	0.999
MLLT3	0	29	0	0	18	0	0.999
MRE11	0	29	0	0	18	0	0.999
MSH2	0	29	0	0	18	0	0.999
MSH6	0	29	0	0	18	0	0.999
MSI2	0	29	0	0	18	0	0.999
MTOR	0	29	0	0	18	0	0.999
MYB	0	29	0	0	18	0	0.999
MYC	0	29	0	0	18	0	0.999
MYCN	0	29	0	0	18	0	0.999
MYD88	0	29	0	0	18	0	0.999
NCOA2	0	29	0	0	18	0	0.999
NF1	0	29	0	0	18	0	0.999
NF2	0	29	0	0	18	0	0.999
NFE2L2	0	29	0	0	18	0	0.999
NFIB	0	29	0	0	17	0	0.999
NFKB2	0	29	0	0	18	0	0.999
NIN	0	29	0	0	18	0	0.999
NOTCH2	0	29	0	0	18	0	0.999
NPM1	0	29	0	0	18	0	0.999
NR4A3	0	29	0	0	18	0	0.999
NSD1	0	29	0	0	18	0	0.999
NTRK1	0	29	0	0	18	0	0.999
NTRK2	0	29	0	0	18	0	0.999
NTRK3	0	29	0	0	18	0	0.999
NUP214	0	29	0	0	18	0	0.999
NUP93	0	29	0	0	18	0	0.999
NUP98	0	29	0	0	18	0	0.999
NUTM1	0	29	0	0	18	0	0.999
PALB2	0	29	0	0	18	0	0.999
PAX3	0	29	0	0	18	0	0.999
PAX5	0	28	0	0	18	0	0.999
PBRM1	0	29	0	0	18	0	0.999
PBX1	0	29	0	0	18	0	0.999
PCM1	0	29	0	0	18	0	0.999
PDCD1	0	28	0	0	18	0	0.999
PDCD1LG2	0	29	0	0	18	0	0.999
PDGFRA	0	29	0	0	18	0	0.999
PDGFRB	0	29	0	0	18	0	0.999
PDK1	0	19	0	0	13	0	0.999
PER1	0	28	0	0	18	0	0.999
PIK3CA	0	29	0	0	18	0	0.999
PIK3R1	0	29	0	0	18	0	0.999
PIK3R2	0	19	0	0	12	0	0.999
PIM1	0	29	0	0	18	0	0.999
PMS2	0	29	0	0	17	0	0.999
POLE	0	29	0	0	18	0	0.999
POT1	0	29	0	0	18	0	0.999
POU2AF1	0	29	0	0	18	0	0.999
PPARG	0	29	0	0	18	0	0.999
PRCC	0	29	0	0	18	0	0.999
PRDM1	0	29	0	0	18	0	0.999
PRKAR1A	0	29	0	0	18	0	0.999
PRRX1	0	29	0	0	18	0	0.999
PTCH1	0	29	0	0	18	0	0.999
PTEN	0	29	0	0	18	0	0.999
PTPN11	0	29	0	0	18	0	0.999
PTPRC	0	28	0	0	16	0	0.999
RAC1	0	29	0	0	18	0	0.999
RAD50	0	29	0	0	18	0	0.999
RAF1	0	29	0	0	18	0	0.999
RB1	0	29	0	0	18	0	0.999
RET	0	29	0	0	18	0	0.999
RICTOR	0	29	0	0	17	0	0.999
RNF43	0	29	0	0	18	0	0.999
ROS1	0	29	0	0	18	0	0.999
RPL22	0	29	0	0	18	0	0.999
RPN1	0	29	0	0	18	0	0.999
RUNX1	0	29	0	0	18	0	0.999
RUNx1T1	0	29	0	0	18	0	0.999
SBDS	0	29	0	0	18	0	0.999
SDC4	0	29	0	0	18	0	0.999
SDHAF2	0	29	0	0	18	0	0.999
SDHB	0	29	0	0	18	0	0.999
SDHC	0	29	0	0	18	0	0.999
SDHD	0	29	0	0	18	0	0.999
SETBP1	0	29	0	0	18	0	0.999
SETD2	0	29	0	0	18	0	0.999
SF3B1	0	29	0	0	18	0	0.999
SLC34A2	0	29	0	0	18	0	0.999
SMAD2	0	29	0	0	18	0	0.999
SMAD4	0	29	0	0	17	0	0.999
SMARCB1	0	29	0	0	18	0	0.999
SMO	0	29	0	0	18	0	0.999
SNX29	0	29	0	0	18	0	0.999
SOX10	0	29	0	0	18	0	0.999
SPECC1	0	29	0	0	18	0	0.999
SPEN	0	29	0	0	18	0	0.999
SRGAP3	0	29	0	0	18	0	0.999
SRSF3	0	29	0	0	18	0	0.999
STAT3	0	29	0	0	18	0	0.999
STAT5B	0	29	0	0	18	0	0.999
STIL	0	29	0	0	18	0	0.999
STK11	0	29	0	0	18	0	0.999
SUFU	0	29	0	0	18	0	0.999
SUZ12	0	28	0	0	16	0	0.999
SYK	0	29	0	0	18	0	0.999
TAF15	0	29	0	0	18	0	0.999
TCF7L2	0	29	0	0	18	0	0.999
TET1	0	29	0	0	17	0	0.999
TFRC	0	29	0	0	18	0	0.999
TGFBR2	0	29	0	0	18	0	0.999
TNFAIP3	0	29	0	0	18	0	0.999
TNFRSF14	0	29	0	0	18	0	0.999
TOP1	0	29	0	0	18	0	0.999
TP53	0	29	0	0	18	0	0.999
TPM3	0	29	0	0	18	0	0.999
TPM4	0	29	0	0	17	0	0.999
TRIM27	0	29	0	0	18	0	0.999
TRRAP	0	29	0	0	18	0	0.999
TSC1	0	29	0	0	18	0	0.999
TSC2	0	29	0	0	18	0	0.999
TSHR	0	29	0	0	18	0	0.999
U2AF1	0	29	0	0	18	0	0.999
USP6	0	29	0	0	18	0	0.999
VEGFA	0	18	0	0	12	0	0.999
VEGFB	0	19	0	0	12	0	0.999
VTI1A	0	29	0	0	18	0	0.999
WDCP	0	29	0	0	18	0	0.999
WISP3	0	29	0	0	18	0	0.999
WRN	0	29	0	0	18	0	0.999
WT1	0	29	0	0	18	0	0.999
WWTR1	0	29	0	0	18	0	0.999
XPC	0	29	0	0	18	0	0.999
XPO1	0	19	0	0	12	0	0.999
YWHAE	0	29	0	0	18	0	0.999
ZNF331	0	29	0	0	18	0	0.999
ZNF384	0	29	0	0	18	0	0.999
ZNF521	0	29	0	0	18	0	0.999

## Sheet: GeneFus-Intestinal Vs Diffuse
Table 9: Gene Fusions in PRH Non-Hypermutated Intestinal-Type and Diffuse-Type Comparisons
Test	mutated_cases.Diffuse	Total_profiled.Diffuse	Frequency.Diffuse(%)	Mutated_cases.Intestinal	Total_profiled.Intestinal	Frequency.Intestinal (%)	Pval_fisher
MEF2D	1	1	100	1	1	100	0.999
RRBP1	1	1	100	1	1	100	0.999
ST7	1	1	100	1	1	100	0.999
SS18	0	10	0	1	12	8.3	0.999
ARHGAP26	3	25	12	1	17	5.9	0.635
PKN1	0	25	0	1	17	5.9	0.405
PRKCA	0	25	0	1	17	5.9	0.405
MUSK	1	25	4	0	17	0	0.999
ABL1	0	25	0	0	17	0	0.999
AKT3	0	25	0	0	17	0	0.999
ALK	0	25	0	0	17	0	0.999
AR	0	25	0	0	17	0	0.999
AXL	0	25	0	0	17	0	0.999
BCR	0	25	0	0	17	0	0.999
BRAF	0	25	0	0	17	0	0.999
BRD3	0	25	0	0	17	0	0.999
BRD4	0	25	0	0	17	0	0.999
EGFR	0	25	0	0	17	0	0.999
ERG	0	25	0	0	17	0	0.999
ESR1	0	25	0	0	17	0	0.999
ETV1	0	25	0	0	17	0	0.999
ETV4	0	25	0	0	17	0	0.999
ETV5	0	25	0	0	17	0	0.999
ETV6	0	25	0	0	17	0	0.999
EWSR1	0	25	0	0	17	0	0.999
FGFR1	0	25	0	0	17	0	0.999
FGFR2	0	25	0	0	17	0	0.999
FGFR3	0	25	0	0	17	0	0.999
FGR	0	25	0	0	17	0	0.999
INSR	0	25	0	0	17	0	0.999
MAML2	0	25	0	0	17	0	0.999
MAST1	0	25	0	0	17	0	0.999
MAST2	0	25	0	0	17	0	0.999
MET	0	25	0	0	17	0	0.999
MSMB	0	25	0	0	17	0	0.999
MYB	0	25	0	0	17	0	0.999
NOTCH1	0	25	0	0	17	0	0.999
NOTCH2	0	25	0	0	17	0	0.999
NRG1	0	25	0	0	17	0	0.999
NTRK1	0	25	0	0	17	0	0.999
NTRK2	0	25	0	0	17	0	0.999
NTRK3	0	25	0	0	17	0	0.999
NUMBL	0	25	0	0	17	0	0.999
NUTM1	0	25	0	0	17	0	0.999
PDGFRA	0	25	0	0	17	0	0.999
PDGFRB	0	25	0	0	17	0	0.999
PIK3CA	0	25	0	0	17	0	0.999
PPARG	0	25	0	0	17	0	0.999
PRKCB	0	25	0	0	17	0	0.999
RAF1	0	25	0	0	17	0	0.999
RELA	0	25	0	0	17	0	0.999
RET	0	25	0	0	17	0	0.999
ROS1	0	25	0	0	17	0	0.999
RSPO2	0	25	0	0	17	0	0.999
RSPO3	0	25	0	0	17	0	0.999
TERT	0	25	0	0	17	0	0.999
TFE3	0	25	0	0	17	0	0.999
TFEB	0	25	0	0	17	0	0.999
THADA	0	25	0	0	17	0	0.999
TMPRSS2	0	25	0	0	17	0	0.999
BCOR	0	10	0	0	12	0	0.999
BRD8	0	10	0	0	12	0	0.999
CIC	0	10	0	0	12	0	0.999
COL1A1	0	10	0	0	12	0	0.999
COL2A1	0	10	0	0	12	0	0.999
COL6A3	0	10	0	0	12	0	0.999
CSF1	0	10	0	0	12	0	0.999
EMILIN2	0	10	0	0	12	0	0.999
EPC1	0	10	0	0	12	0	0.999
EPC2	0	10	0	0	12	0	0.999
FOXO1	0	10	0	0	12	0	0.999
FUS	0	10	0	0	12	0	0.999
GREB1	0	10	0	0	12	0	0.999
HEY1	0	10	0	0	12	0	0.999
JAZF1	0	10	0	0	12	0	0.999
MBTD1	0	10	0	0	12	0	0.999
MEAF6	0	10	0	0	12	0	0.999
MN1	0	10	0	0	12	0	0.999
MYBL1	0	10	0	0	12	0	0.999
NAB2	0	10	0	0	12	0	0.999
NCOA2	0	10	0	0	12	0	0.999
NCOA3	0	10	0	0	12	0	0.999
PAX3	0	10	0	0	12	0	0.999
PAX7	0	10	0	0	12	0	0.999
PGR	0	10	0	0	12	0	0.999
PLAG1	0	10	0	0	12	0	0.999
TP53	0	10	0	0	12	0	0.999
YAP1	0	10	0	0	12	0	0.999
YWHAE	0	10	0	0	12	0	0.999
ZC3H7B	0	10	0	0	12	0	0.999
KMT2A	0	9	0	0	12	0	0.999
HLA-A	0	5	0	0	9	0	0.999
HLA-B	0	5	0	0	9	0	0.999
HLA-C	0	5	0	0	9	0	0.999
HLA-DPA1	0	3	0	0	9	0	0.999
HLA-DPB1	0	3	0	0	9	0	0.999
HLA-DQA1	0	3	0	0	9	0	0.999
HLA-DQB1	0	3	0	0	9	0	0.999
HLA-DRB1	0	3	0	0	9	0	0.999
